# Supplementary material for: Genetic Associations and Differential mRNA Expression Levels of Host Genes Suggest a Viral Trigger for Endemic Pemphigus Foliaceus
Source: Viruses. 2022 Apr 23;14(5):879. doi: 10.3390/v14050879 (PMC9144834; doi:10.3390/v14050879)
Supplement: Supplementary file 1 [file viruses-14-00879-s001.zip]

Archive with 6 entries (4 files):
- viruses-1613632 suppl/
- viruses-1613632 suppl/SuppFig1.jpeg
- viruses-1613632 suppl/viruses-1613632-supplementary.xlsx
- viruses-1613632 suppl/__MACOSX/
- viruses-1613632 suppl/__MACOSX/._220128_SuppTables_1-6.xlsx
- viruses-1613632 suppl/__MACOSX/._SuppFig1.jpeg
