# Supplementary material for: Genetic Associations and Differential mRNA Expression Levels of Host Genes Suggest a Viral Trigger for Endemic Pemphigus Foliaceus
Source: Viruses. 2022 Apr 23;14(5):879. doi: 10.3390/v14050879 (PMC9144834; doi:10.3390/v14050879)
Supplement: Supplementary file 1 [file viruses-14-00879-s001.zip › viruses-1613632 suppl/viruses-1613632-supplementary.xlsx]

## Sheet: Supp. Table 1
Table s1. Genomic positions of genes investigated.
Gene	Full name	CHR	Start position	End position
AAAS	Aladin WD repeat nucleoporin	12	53700240	53716412
ABCE1	ATP binding cassette subfamily E member 1	4	146018156	146051676
ANKRD17	Ankyrin repeat domain 17	4	73939502	74125502
APCS	Amyloid P component, serum	1	159556616	159559661
APOBEC3A	Apolipoprotein B mRNA editing enzyme catalytic subunit 3A	22	39352527	39360188
APOBEC3B	Apolipoprotein B mRNA editing enzyme catalytic subunit 3B	22	39377404	39389784
APOBEC3C	Apolipoprotein B mRNA editing enzyme catalytic subunit 3C	22	39409265	39415825
APOBEC3D	Apolipoprotein B mRNA editing enzyme catalytic subunit 3D	22	39416118	39430256
APOBEC3F*	Apolipoprotein B mRNA editing enzyme catalytic subunit 3F	22	39435673	39452975
APOBEC3G	Apolipoprotein B mRNA editing enzyme catalytic subunit 3G	22	39435673	39484748
APOBEC3H	Apolipoprotein B mRNA editing enzyme catalytic subunit 3H	22	39492229	39501072
ARIH1	Ariadne RBR E3 ubiquitin protein ligase 1	15	72765667	72879896
BIRC3	Baculoviral IAP repeat containing 3	11	102187181	102211135
CAV1	Caveolin 1	7	116163839	116202239
CAV2	Caveolin 2	7	116138655	116149595
CCL5	C-C motif chemokine ligand 5	17	34197496	34208377
CD4	CD4 molecule	12	6897638	6930976
CD74	CD74 molecule	5	149780200	149793499
DDX60	DExD/H-box helicase 60	4	169136442	169240958
DHX58*	DExH-box helicase 58	17	40252422	40265751
EIF2AK2	Eukaryotic translation initiation factor 2 alpha kinase 2	2	37331284	37385190
EIF4A1*	Eukaryotic translation initiation factor 4A	17	7474602	7483324
EIF4A2	Eukaryotic translation initiation factor 4A2	3	186500361	186508685
EIF4A3	Eukaryotic translation initiation factor 4A3	17	78108013	78121982
EIF4E	Eukaryotic translation initiation factor 4E	4	99798607	99851243
EIF4E2	Eukaryotic translation initiation factor 4E family member 2	2	233414357	233434920
EIF4E3	Eukaryotic translation initiation factor 4E family member 3	3	71727440	71775526
EIF4G1	Eukaryotic translation initiation factor 4 gamma 1	3	184031283	184054146
EIF4G2*	Eukaryotic translation initiation factor 4 gamma 2	11	10817593	10831582
EIF4G3	Eukaryotic translation initiation factor 4 gamma 3	1	21131785	21504381
EPS15	Epidermal growth factor receptor pathway substrate 15	1	51818935	51985995
FLNA	Filamin A	X	153575900	153604006
FLNB	Filamin B	3	57993127	58158982
GPATCH3	G-patch domain containing 3	1	27215979	27227962
HERC5	HECT and RLD domain containing E3 ubiquitin protein ligase 5	4	89377268	89428319
HS3ST5	Heparan sulfate-glucosamine 3-sulfotransferase 5	6	114375750	114385041
IFIH1 (MDA5)	Interferon induced with helicase C domain 1	2	163122589	163176218
IFIT1	Interferon induced protein with tetratricopeptide repeats 1	10	91151303	91167244
IFIT1B	Interferon induced protein with tetratricopeptide repeats 1B	10	91136813	91145962
IFIT2	Interferon induced protein with tetratricopeptide repeats 2	10	91060706	91070033
IFIT3	Interferon induced protein with tetratricopeptide repeats 3	10	91091239	91101725
IFIT5	Interferon induced protein with tetratricopeptide repeats 5	10	91173325	91181759
IFITM1*	Interferon induced transmembrane protein 1	11	312991	316272
IFITM2	Interferon induced transmembrane protein 2	11	307107	310410
IFITM3	Interferon induced transmembrane protein 3	11	318673	321914
IFNA2	Interferon alpha 2	9	21383254	21386396
IFNB1*	Interferon beta 1	9	21076104	21078943
IFNL1	Interferon lambda 1	19	39785965	39790312
IFNL2*	Interferon lambda 2	19	39758157	39761732
IFNL3*	Interferon lambda 3	19	39733272	39736609
IFNL4	Interferon lambda 4	19	39737104	39740496
IFNR1	Interferon gamma receptor 1	6	137517621	137541567
IFNAR2	Interferon alpha and beta receptor subunit 2	21	34601231	34637820
IRF2	Interferon regulatory factor 2	4	185307876	185396726
IRF3	interferon regulatory factor 3	19	50161826	50170132
IRF7	Interferon regulatory factor 7	11	611555	616999
IRF8	Interferon regulatory factor 8	16	85931774	85957211
ISG15	ISG15 ubiquitin like modifier	1	947847	950919
JAK1	Janus kinase 1	1	65297906	65433187
KPNA1	Karyopherin subunit alpha 1	3	122139748	122234786
KPNA2*	Karyopherin subunit alpha 2	17	66030848	66043970
KPNA3	Karyopherin subunit alpha 3	13	50272443	50368057
KPNA4	Karyopherin subunit alpha 4	3	160211783	160284376
KPNA5	Karyopherin subunit alpha 5	6	117001367	117064030
KPNA7	Karyopherin subunit alpha 7	7	98770197	98806089
KPNB1	Karyopherin subunit beta 1	17	45726204	45762004
LGALS1	Galectin 1	22	38070613	38076809
LGALS9	Galectin 9	17	25957174	25977586
MAPK3*	Mitogen-activated protein kinase 3	16	30124426	30135630
MID2	Midline 2	X	107068084	107175867
MX1	MX dynamin like GTPase 1	21	42796978	42832141
MX2	MX dynamin like GTPase 2	21	42732950	42781869
myd88	MYD88 innate immune signal transduction adaptor	3	38178969	38185512
NDC1	NDC1 transmembrane nucleoporin	1	54230134	54305225
NECTIN2	Nectin cell adhesion molecule 2	19	45349554	45382195
NEDD4	NEDD4 E3 ubiquitin protein ligase	15	56118122	56210329
NLRP6	NLR family pyrin domain containing 6	11	26857	286388
NLRX1	NLR family member X1	11	119038440	119055725
NOP53	NOP53 ribosome biogenesis factor	19	48248803	48272097
NPLOC4	NPL4 homolog, ubiquitin recognition factor	17	79522913	79605138
NUP107	Nucleoporin 107	12	69079731	69137473
NUP133	Nucleoporin 133	1	229576044	229645088
NUP153	Nucleoporin 153	6	17614266	17708065
NUP155	Nucleoporin 155	5	37290941	37372197
NUP160	Nucleoporin 160	11	47798670	47871057
NUP188	Nucleoporin 188	9	131708972	131770375
NUP205	Nucleoporin 205	7	135241662	135273439
NUP210	Nucleoporin 210	3	13356737	13462809
NUP214	Nucleoporin 214	9	133999981	134110091
NUP35	Nucleoporin 35	2	183988083	184027408
NUP37	Nucleoporin 37	12	102466973	102513361
NUP42	Nucleoporin 42	7	23221667	23240625
NUP43	Nucleoporin 43	6	150044457	150068688
NUP50	Nucleoporin 50	22	45558726	45584890
NUP54	Nucleoporin 54	4	77034817	77070655
NUP58	Nucleoporin 58	13	25875763	25916559
NUP62	Nucleoporin 62	19	50409084	50433799
NUP85	Nucleoporin 85	17	73200597	73232854
NUP88	Nucleoporin 88	17	5288346	5324059
NUP93	Nucleoporin 93	16	56763017	56879861
NUP98	Nucleoporin 98 and 96 precursor	11	3695240	3820022
OAS1	2'-5'-oligoadenylate synthetase 1	12	113343739	113358712
OAS2	2'-5'-oligoadenylate synthetase 2	12	113415274	113450528
OAS3	2'-5'-oligoadenylate synthetase 3	12	113375249	113412054
OASL	2'-5'-oligoadenylate synthetase like	12	121457095	121478045
P4HB*	Prolyl 4-hydroxylase subunit beta	17	79800034	79819544
PDE12*	Phosphodiesterase 12	3	57540981	57548768
PIN1	Peptidylprolyl cis/trans isomerase, NIMA-interacting 1	19	9944883	9961365
PLCG1	Phospholipase C gamma 1	20	39765161	39805357
POM121*	POM121 transmembrane nucleoporin	7	72394660	72415061
POM121C	POM121 transmembrane nucleoporin C	7	75045065	75116568
PTX3	Pentraxin 3	3	157153580	157162417
PUM1	Pumilio RNA binding family member 1	1	31403353	31539564
PUM2	Pumilio RNA binding family member 2	2	20447453	20528139
RAE1*	Ribonucleic acid export 1	20	55925618	55954519
RANBP2	RAN binding protein 2	2	109334937	109403267
RIOK3	RIO kinase 3	18	21031787	21064099
RNASEL	Ribonuclease L	1	182541769	182559394
RNF125	Ring finger protein 125	18	29597445	29654154
RPS27A	Ribosomal protein S27a	2	55458039	55463989
SAMHD1	SAM and HD domain containing deoxynucleoside triphosphate triphosphohydrolase 1	20	35519227	35581246
SEC13	Nuclear pore and COPII coat complex component	3	10341615	10363858
SEC14L1	SEC14 like lipid binding 1	17	75136005	75214181
SEH1L	SEH1 like nucleoporin	18	12946983	12988536
SIGLEC1	Sialic acid binding Ig like lectin 1	20	3666617	3688775
SNX3	Sorting nexin 3	6	108531717	108583464
STAT2	Signal transducer and activator of transcription 2	12	56734382	56755037
STING1	Stimulator of interferon response cGAMP interactor 1	5	138854113	138863343
TKFC	Triokinase and FMN cyclase	11	61099700	61121898
TMPRSS2	Transmembrane serine protease 2	21	42835478	42881085
TPCN2	Two pore segment channel 2	11	68815350	68859072
TPR	Translocated promoter region, nuclear basket protein	1	186279786	186345457
TRIM10	Tripartite motif containing 10	6	30118723	30129711
TRIM11	Tripartite motif containing 11	1	228580377	228595517
TRIM14	Tripartite motif containing 14	9	100830569	100882488
TRIM15	Tripartite motif containing 15	6	30129983	30141473
TRIM21	Tripartite motif containing 21	11	4405127	4415926
TRIM22	Tripartite motif containing 22	11	5709817	5733093
TRIM25	Tripartite motif containing 25	17	54964270	54992409
TRIM26	Tripartite motif containing 26	6	30151232	30182271
TRIM27	Tripartite motif containing 27	6	28869779	28892768
TRIM31	Tripartite motif containing 31	6	30069674	30081867
TRIM34	Tripartite motif containing 34	11	5640174	5666625
TRIM38	Tripartite motif containing 38	6	25961917	25988557
TRIM5	Tripartite motif containing 5	11	5683425	5707339
TRIM6	Tripartite motif containing 6	11	5616331	5635188
TRIM62	Tripartite motif containing 62	1	33610003	33648671
TRIM68	Tripartite motif containing 68	11	4618902	4630489
TRIM8	Tripartite motif containing 8	10	104403252	104419076
TRIML1	Tripartite motif family like 1	4	189059598	189069649
TRIML2	Tripartite motif family like 2	4	189011427	189027744
TSPAN6	Tetraspanin 6	X	99881105	99892803
TYK2	Homo sapiens tyrosine kinase 2	19	10460204	10491248
UBA52*	Ubiquitin A-52 residue ribosomal protein fusion product 1	19	18681614	18689270
UBA7	Ubiquitin like modifier activating enzyme 7	3	49841638	49852391
UBB	Ubiquitin B	17	16283367	16287054
UBC	Ubiquitin C	12	125395192	125400587
UBE2E1	Ubiquitin conjugating enzyme E2 E1	3	23846384	23934131
UBE2L6	Ubiquitin conjugating enzyme E2 L6	11	57318128	57336803
UBE2N	Ubiquitin conjugating enzyme E2 N	12	93801088	93837026
UFD1	Ubiquitin recognition factor in ER associated degradation 1	22	19436464	19467738
USP15	Ubiquitin specific peptidase 15	12	62653121	62804501
USP17L2*	Ubiquitin specific peptidase 17 like family member 2	8	11993677	11997269
USP18	Ubiquitin specific peptidase 18	22	18631758	18661162
USP41*	Ubiquitin specific peptidase 41	22	20703868	20727978
ZCCHC3	Zinc finger CCHC-type containing 3	20	277204	281963
Genes previously investigated
BIRC2 (Bumiller Bini et al., 2019)	Baculoviral IAP repeat containing 2	11	102216913	102250401
C1QBP (Bumiller Bini et al., 2018)	Complement C1q binding protein	17	5335099	5343471
CTSL (Bumiller Bini et al., 2019)	Cathepsin L	9	90339974	90347384
DDX58 (Bumiller Bini et al., 2019)	DExD/H-box helicase 58	9	32454300	32527322
FCN1 (Bumiller Bini et al., 2018)	Ficolin 1	9	137800431	137810806
FCN3 (Bumiller Bini et al., 2018)	Ficolin 3	1	27694601	27702315
GSN (Bumiller Bini et al., 2019)	Gelsolin	9	124061079	124096120
IRF1 (Calonga-Sólis et al., 2020)	Interferon regulatory factor 1	5	131816301	131827465
IRF4 (Calonga-Sólis et al., 2020)	Interferon regulatory factor 4	6	390739	412443
MAVS (Bumiller Bini et al., 2019)	Mitochondrial antiviral signaling protein	20	3826446	3857770
PIKFYVE (Bumiller Bini et al., 2019)	Phosphoinositide kinase, FYVE-type zinc finger containing	2	209129991	209224475
PPM1B (Bumiller Bini et al., 2019)	Protein phosphatase, Mg2+/Mn2+ dependent 1B	2	44395000	44459611
STAT1 (Calonga-Sólis et al., 2020)	Signal transducer and activator of transcription 1	2	191832762	191879976
TLR1 (Calonga-Sólis et al., 2020)	Toll like receptor 1	4	38796876	38807412
TLR2 (Bumiller Bini et al., 2019)	Toll like receptor 2	4	154604441	154628242
TLR3 (Bumiller Bini et al., 2019)	Toll like receptor 3	4	186989309	187007252
TLR4 (Bumiller Bini et al., 2019)	Toll like receptor 4	9	120465453	120480769
TLR5 (Calonga-Sólis et al., 2020)	Toll like receptor 5	1	223281748	223317624
TLR6 (Calonga-Sólis et al., 2020)	Toll like receptor 6	4	38824329	38859438
TLR7 (Bumiller Bini et al., 2019)	Toll like receptor 7	X	12884202	12909480
TLR8 (Calonga-Sólis et al., 2020)	Toll like receptor 8	X	12923739	12942288
TLR9 (Calonga-Sólis et al., 2020)	Toll like receptor 9	3	52254096	52266247
CHR chromosome number
*No SNVs were analyzed in these genes.

## Sheet: Supp. Table 2
Table s2. Primer sequences for genotyping with the massARRAY iPLEX Platform.
SNV ID	Genes	Forward Primer Sequence	Reverse Primer Sequence	Extended Primer Sequence
rs4992800	TRIM5	ACGTTGGATGTCAGTCTTGAGAGAGAAGTC	ACGTTGGATGCCCAGTAAATCTGCATCTCG	AGCCGACCCTCCGTTTG
rs1447904	EIF4E3	ACGTTGGATGGGAACTTAGCTGAATGCAGG	ACGTTGGATGTCCAGAACATACCTCCCAAG	GGATTGCTGTGGTCAAA
rs1044873	IRF8	ACGTTGGATGCATTCCAGATACCTCTTTTC	ACGTTGGATGAGGAGGACATGGAAAATCCG	TGGAAAATCCGACAATTC
rs2138156	NUP50	ACGTTGGATGTCATGTCACCCACCAGAATG	ACGTTGGATGCCAGTGCTTAGCAGATCTAC	CCCACCAGAATGCTGAAATG
rs4930263	TPCN2	ACGTTGGATGCATGAGAGTGACGTTTGCTG	ACGTTGGATGGGCAGAGAAGATACTGAGTC	CTTTTCAAATTTCTCTTCACC
rs11111162	NUP37	ACGTTGGATGGTGAGTGCATCTGCATATGG	ACGTTGGATGAAAGCATGGGGTTGCTAGTC	TGGGGTTGCTAGTCATTCAGCCT
rs310199	JAK1	ACGTTGGATGCCAACCTTCACTTAAACCCC	ACGTTGGATGGTCTCAGAATTGCTCTGTAG	CCTTGGAGGATCTGGTATGTGTTA
rs3753565	TRP	ACGTTGGATGTCCTTGTTCAGGGATTCTTC	ACGTTGGATGGCAGGTGAATGACTTAAAGG	AGGAGAGACTCAAAACAAGTACGA
rs6834230	EIF4E	ACGTTGGATGCCCAAAGTCTGTACCAGAAC	ACGTTGGATGGTCTTGTTGAATGTAAACCC	CCAGAACAAATACTGTATCACTAAC
rs310202	JAK1	ACGTTGGATGATGTAGCCCATTCTGGAACC	ACGTTGGATGGATTCCAGTAGAAACAGCAG	ATGTTAAAGGACTGATTATTAGTTAC
rs10160955	USP15	ACGTTGGATGAGAGTTCATGGGGTACAGTC	ACGTTGGATGTCAGGCTACCTGAATCAGAG	TCATATTAGTTGTCAAATATTTTGT

## Sheet: Supp. Table 4
Table S4. Predicted Gene/Protein Consequences of the 12 EPF-associated SNVs (in bold) and the 450 SNVs at high LD (r2 > 0.8) with them (Ensembl by SNPnexus).
SNV	Chrom	Position	Variant	Strand	Symbol	Gene	Transcript	Predicted Function	CDNA Position	CDS Position	AA Position	AA Change	Detail	Splice Distance	Proteins	SIFT Score	SIFT Prediction	PolyPhen Score	Polyphen Prediction
rs310202	chr1	64883861	A|K	1	JAK1	ENSG00000162434	ENST00000342505	intronic	None	None	None	None	None	386	None
rs310201	chr1	64883925	A|G	1	JAK1	ENSG00000162434	ENST00000342505	intronic	None	None	None	None	None	450	None
rs310200	chr1	64884134	C|G	1	JAK1	ENSG00000162434	ENST00000342505	intronic	None	None	None	None	None	659	None	Gene/Protein Consequences of 12 EPF-associated SNVs
rs310199	chr1	64884439	A|G	1	JAK1	ENSG00000162434	ENST00000342505	intronic	None	None	None	None	None	964	None
rs1919199	chr1	186300752	C|T	1	PRG4	ENSG00000116690	ENST00000367485	intronic	None	None	None	None	None	539	None
rs1919199	chr1	186300752	C|T	1	PRG4	ENSG00000116690	ENST00000445192	intronic	None	None	None	None	None	539	None
rs1919199	chr1	186300752	C|T	1	PRG4	ENSG00000116690	ENST00000635041	intronic	None	None	None	None	None	539	None
rs1919199	chr1	186300752	C|T	1	PRG4	ENSG00000116690	ENST00000367482	intronic	None	None	None	None	None	840	None
rs1919199	chr1	186300752	C|T	1	PRG4	ENSG00000116690	ENST00000367483	intronic	None	None	None	None	None	840	None
rs1919199	chr1	186300752	C|T	1	PRG4	ENSG00000116690	ENST00000533951	intronic	None	None	None	None	None	840	None
rs1919200	chr1	186300848	G|W	1	PRG4	ENSG00000116690	ENST00000367485	intronic	None	None	None	None	None	635	None
rs1919200	chr1	186300848	G|W	1	PRG4	ENSG00000116690	ENST00000445192	intronic	None	None	None	None	None	635	None
rs1919200	chr1	186300848	G|W	1	PRG4	ENSG00000116690	ENST00000635041	intronic	None	None	None	None	None	635	None
rs1919200	chr1	186300848	G|W	1	PRG4	ENSG00000116690	ENST00000367482	intronic	None	None	None	None	None	744	None
rs1919200	chr1	186300848	G|W	1	PRG4	ENSG00000116690	ENST00000367483	intronic	None	None	None	None	None	744	None
rs1919200	chr1	186300848	G|W	1	PRG4	ENSG00000116690	ENST00000533951	intronic	None	None	None	None	None	744	None
rs7556543	chr1	186301287	C|T	1	PRG4	ENSG00000116690	ENST00000367482	intronic	None	None	None	None	None	305	None
rs7556543	chr1	186301287	C|T	1	PRG4	ENSG00000116690	ENST00000367483	intronic	None	None	None	None	None	305	None
rs7556543	chr1	186301287	C|T	1	PRG4	ENSG00000116690	ENST00000533951	intronic	None	None	None	None	None	305	None
rs7556543	chr1	186301287	C|T	1	PRG4	ENSG00000116690	ENST00000367485	intronic	None	None	None	None	None	305	None
rs7556543	chr1	186301287	C|T	1	PRG4	ENSG00000116690	ENST00000445192	intronic	None	None	None	None	None	305	None
rs7556543	chr1	186301287	C|T	1	PRG4	ENSG00000116690	ENST00000635041	intronic	None	None	None	None	None	305	None
rs77583019	chr1	186302136	T|C	1	PRG4	ENSG00000116690	ENST00000367483	intronic	None	None	None	None	None	425	None	Gene/Protein Consequences of all 462 SNVs
rs77583019	chr1	186302136	T|C	1	PRG4	ENSG00000116690	ENST00000445192	intronic	None	None	None	None	None	425	None
rs77583019	chr1	186302136	T|C	1	PRG4	ENSG00000116690	ENST00000635041	intronic	None	None	None	None	None	425	None
rs77583019	chr1	186302136	T|C	1	PRG4	ENSG00000116690	ENST00000533951	intronic	None	None	None	None	None	425	None
rs77583019	chr1	186302136	T|C	1	PRG4	ENSG00000116690	ENST00000367482	intronic	None	None	None	None	None	425	None
rs77583019	chr1	186302136	T|C	1	PRG4	ENSG00000116690	ENST00000367485	intronic	None	None	None	None	None	425	None
rs76317001	chr1	186303357	G|A	1	PRG4	ENSG00000116690	ENST00000367483	intronic	None	None	None	None	None	751	None
rs76317001	chr1	186303357	G|A	1	PRG4	ENSG00000116690	ENST00000445192	intronic	None	None	None	None	None	751	None
rs76317001	chr1	186303357	G|A	1	PRG4	ENSG00000116690	ENST00000635041	intronic	None	None	None	None	None	751	None
rs76317001	chr1	186303357	G|A	1	PRG4	ENSG00000116690	ENST00000533951	intronic	None	None	None	None	None	1437	None
rs76317001	chr1	186303357	G|A	1	PRG4	ENSG00000116690	ENST00000367482	intronic	None	None	None	None	None	1646	None
rs76317001	chr1	186303357	G|A	1	PRG4	ENSG00000116690	ENST00000367485	intronic	None	None	None	None	None	1646	None
rs75235608	chr1	186303471	A|G	1	PRG4	ENSG00000116690	ENST00000367483	intronic	None	None	None	None	None	637	None
rs75235608	chr1	186303471	A|G	1	PRG4	ENSG00000116690	ENST00000445192	intronic	None	None	None	None	None	637	None
rs75235608	chr1	186303471	A|G	1	PRG4	ENSG00000116690	ENST00000635041	intronic	None	None	None	None	None	637	None
rs75235608	chr1	186303471	A|G	1	PRG4	ENSG00000116690	ENST00000533951	intronic	None	None	None	None	None	1323	None
rs75235608	chr1	186303471	A|G	1	PRG4	ENSG00000116690	ENST00000367482	intronic	None	None	None	None	None	1760	None
rs75235608	chr1	186303471	A|G	1	PRG4	ENSG00000116690	ENST00000367485	intronic	None	None	None	None	None	1760	None
rs6425024	chr1	186305001	C|W	1	PRG4	ENSG00000116690	ENST00000367483	intronic	None	None	None	None	None	79	None
rs6425024	chr1	186305001	C|W	1	PRG4	ENSG00000116690	ENST00000445192	intronic	None	None	None	None	None	79	None
rs6425024	chr1	186305001	C|W	1	PRG4	ENSG00000116690	ENST00000533951	intronic	None	None	None	None	None	79	None
rs6425024	chr1	186305001	C|W	1	PRG4	ENSG00000116690	ENST00000635041	intronic	None	None	None	None	None	744	None
rs6425024	chr1	186305001	C|W	1	PRG4	ENSG00000116690	ENST00000367482	intronic	None	None	None	None	None	1317	None
rs6425024	chr1	186305001	C|W	1	PRG4	ENSG00000116690	ENST00000367485	intronic	None	None	None	None	None	1317	None
rs6425025	chr1	186305025	G|T	1	PRG4	ENSG00000116690	ENST00000367483	intronic	None	None	None	None	None	103	None
rs6425025	chr1	186305025	G|T	1	PRG4	ENSG00000116690	ENST00000445192	intronic	None	None	None	None	None	103	None
rs6425025	chr1	186305025	G|T	1	PRG4	ENSG00000116690	ENST00000533951	intronic	None	None	None	None	None	103	None
rs6425025	chr1	186305025	G|T	1	PRG4	ENSG00000116690	ENST00000635041	intronic	None	None	None	None	None	768	None
rs6425025	chr1	186305025	G|T	1	PRG4	ENSG00000116690	ENST00000367482	intronic	None	None	None	None	None	1293	None
rs6425025	chr1	186305025	G|T	1	PRG4	ENSG00000116690	ENST00000367485	intronic	None	None	None	None	None	1293	None
rs2273778	chr1	186305027	G|A	1	PRG4	ENSG00000116690	ENST00000367483	intronic	None	None	None	None	None	105	None
rs2273778	chr1	186305027	G|A	1	PRG4	ENSG00000116690	ENST00000445192	intronic	None	None	None	None	None	105	None
rs2273778	chr1	186305027	G|A	1	PRG4	ENSG00000116690	ENST00000533951	intronic	None	None	None	None	None	105	None
rs2273778	chr1	186305027	G|A	1	PRG4	ENSG00000116690	ENST00000635041	intronic	None	None	None	None	None	770	None
rs2273778	chr1	186305027	G|A	1	PRG4	ENSG00000116690	ENST00000367482	intronic	None	None	None	None	None	1291	None
rs2273778	chr1	186305027	G|A	1	PRG4	ENSG00000116690	ENST00000367485	intronic	None	None	None	None	None	1291	None
rs2273777	chr1	186305043	G|A	1	PRG4	ENSG00000116690	ENST00000367483	intronic	None	None	None	None	None	121	None
rs2273777	chr1	186305043	G|A	1	PRG4	ENSG00000116690	ENST00000445192	intronic	None	None	None	None	None	121	None
rs2273777	chr1	186305043	G|A	1	PRG4	ENSG00000116690	ENST00000533951	intronic	None	None	None	None	None	121	None
rs2273777	chr1	186305043	G|A	1	PRG4	ENSG00000116690	ENST00000635041	intronic	None	None	None	None	None	786	None
rs2273777	chr1	186305043	G|A	1	PRG4	ENSG00000116690	ENST00000367482	intronic	None	None	None	None	None	1275	None
rs2273777	chr1	186305043	G|A	1	PRG4	ENSG00000116690	ENST00000367485	intronic	None	None	None	None	None	1275	None
rs16825150	chr1	186306628	G|A	1	PRG4	ENSG00000116690	ENST00000533951	3downstream	None	None	None	None	None	None	None
rs16825150	chr1	186306628	G|A	1	PRG4	ENSG00000116690	ENST00000367482	coding	552	507	169	K>K	*syn	None	MAWKTLPIYLLLLLSVFVIQQVSSQELSCKGRCFESFERGRECDCDAQCKKYDKCCPDYESFCAEVKDNKKNRTKKKPTPKPPVVDEAGSGLDNGDFKVTTPDTSTTQHNKVSTSPKITTAKPINPRPSLPPNSDTSKETSLTVNKETTVETKETTTTNKQTSTDGKEKTTSAKETQSIEKTSAKDLAPTSKVLAKPTPKAETTTKGPALTTPKEPTPTTPKEPASTTPKEPTPTTIKSAPTTPKEPAPTTTKSAPTTPKEPAPTTTKEPAPTTPKEPAPTTTKEPAPTTTKSAPTTPKEPAPTTPKKPAPTTPKEPAPTTPKEPTPTTPKEPAPTTKEPAPTTPKEPAPTAPKKPAPTTPKEPAPTTPKEPAPTTTKEPSPTTPKEPAPTTTKSAPTT…
rs16825150	chr1	186306628	G|A	1	PRG4	ENSG00000116690	ENST00000367483	coding	831	786	262	K>K	syn	None	MAWKTLPIYLLLLLSVFVIQQVSSQELSCKGRCFESFERGRECDCDAQCKKYDKCCPDYESFCAEVHNPTSPPSSKKAPPPSGASQTIKSTTKRSPKPPNKKKTKKVIESEEITEEHSVSENQESSSSSSSSSSSSTIRKIKSSKNSAANRELQKKLKVKDNKKNRTKKKPTPKPPVVDEAGSGLDNGDFKVTTPDTSTTQHNKVSTSPKITTAKPINPRPSLPPNSDTSKETSLTVNKETTVETKETTTTNKQTSTDGKEKTTSAKETQSIEKTSAKDLAPTSKVLAKPTPKAETTTKGPALTTPKEPTPTTPKEPASTTPKEPTPTTIKSAPTTPKEPAPTTTKSAPTTPKEPAPTTTKEPAPTTPKEPAPTTTKEPAPTTTKSAPTTPKEPAPTTP…
rs16825150	chr1	186306628	G|A	1	PRG4	ENSG00000116690	ENST00000367485	coding	675	630	210	K>K	syn	None	MAWKTLPIYLLLLLSVFVIQQVSSQDLSSCAGRCGEGYSRDATCNCDYNCQHYMECCPDFKRVCTAELSCKGRCFESFERGRECDCDAQCKKYDKCCPDYESFCAEVKDNKKNRTKKKPTPKPPVVDEAGSGLDNGDFKVTTPDTSTTQHNKVSTSPKITTAKPINPRPSLPPNSDTSKETSLTVNKETTVETKETTTTNKQTSTDGKEKTTSAKETQSIEKTSAKDLAPTSKVLAKPTPKAETTTKGPALTTPKEPTPTTPKEPASTTPKEPTPTTIKSAPTTPKEPAPTTTKSAPTTPKEPAPTTTKEPAPTTPKEPAPTTTKEPAPTTTKSAPTTPKEPAPTTPKKPAPTTPKEPAPTTPKEPTPTTPKEPAPTTKEPAPTTPKEPAPTAPKKPAP…
rs16825150	chr1	186306628	G|A	1	PRG4	ENSG00000116690	ENST00000445192	coding	954	909	303	K>K	syn	None	MAWKTLPIYLLLLLSVFVIQQVSSQDLSSCAGRCGEGYSRDATCNCDYNCQHYMECCPDFKRVCTAELSCKGRCFESFERGRECDCDAQCKKYDKCCPDYESFCAEVHNPTSPPSSKKAPPPSGASQTIKSTTKRSPKPPNKKKTKKVIESEEITEEHSVSENQESSSSSSSSSSSSTIRKIKSSKNSAANRELQKKLKVKDNKKNRTKKKPTPKPPVVDEAGSGLDNGDFKVTTPDTSTTQHNKVSTSPKITTAKPINPRPSLPPNSDTSKETSLTVNKETTVETKETTTTNKQTSTDGKEKTTSAKETQSIEKTSAKDLAPTSKVLAKPTPKAETTTKGPALTTPKEPTPTTPKEPASTTPKEPTPTTIKSAPTTPKEPAPTTTKSAPTTPKEPAPT…
rs16825150	chr1	186306628	G|A	1	PRG4	ENSG00000116690	ENST00000635041	coding	825	780	260	K>K	syn	None	MAWKTLPIYLLLLLSVFVIQQVSSQDLSSCAGRCGEGYSRDATCNCDYNCQHYMECCPDFKRVCTAELSCKGRCFESFERGRECDCDAQCKKYDKCCPDYESFCAEVHNPTSPPSSKKAPPPSGASQTIKSTTKRSPKPPNKKKTKKVIESEEITEVKDNKKNRTKKKPTPKPPVVDEAGSGLDNGDFKVTTPDTSTTQHNKVSTSPKITTAKPINPRPSLPPNSDTSKETSLTVNKETTVETKETTTTNKQTSTDGKEKTTSAKETQSIEKTSAKDLAPTSKVLAKPTPKAETTTKGPALTTPKEPTPTTPKEPASTTPKEPTPTTIKSAPTTPKEPAPTTTKSAPTTPKEPAPTTTKEPAPTTPKEPAPTTTKEPAPTTTKSAPTTPKEPAPTTPKK…
rs151267614	chr1	186307159	A|S	1	PRG4	ENSG00000116690	ENST00000533951	3downstream	None	None	None	None	None	None	None
rs151267614	chr1	186307159	A|C|G	1	PRG4	ENSG00000116690	ENST00000367482	coding	1083	1038	346	K>N|K>K	*nonsyn|syn	None	MAWKTLPIYLLLLLSVFVIQQVSSQELSCKGRCFESFERGRECDCDAQCKKYDKCCPDYESFCAEVKDNKKNRTKKKPTPKPPVVDEAGSGLDNGDFKVTTPDTSTTQHNKVSTSPKITTAKPINPRPSLPPNSDTSKETSLTVNKETTVETKETTTTNKQTSTDGKEKTTSAKETQSIEKTSAKDLAPTSKVLAKPTPKAETTTKGPALTTPKEPTPTTPKEPASTTPKEPTPTTIKSAPTTPKEPAPTTTKSAPTTPKEPAPTTTKEPAPTTPKEPAPTTTKEPAPTTTKSAPTTPKEPAPTTPKKPAPTTPKEPAPTTPKEPTPTTPKEPAPTTKEPAPTTPKEPAPTAPKKPAPTTPKEPAPTTPKEPAPTTTKEPSPTTPKEPAPTTTKSAPTT…	0.010	Deleterious	0.031	Benign
rs151267614	chr1	186307159	A|C|G	1	PRG4	ENSG00000116690	ENST00000367483	coding	1362	1317	439	K>N|K>K	nonsyn|syn	None	MAWKTLPIYLLLLLSVFVIQQVSSQELSCKGRCFESFERGRECDCDAQCKKYDKCCPDYESFCAEVHNPTSPPSSKKAPPPSGASQTIKSTTKRSPKPPNKKKTKKVIESEEITEEHSVSENQESSSSSSSSSSSSTIRKIKSSKNSAANRELQKKLKVKDNKKNRTKKKPTPKPPVVDEAGSGLDNGDFKVTTPDTSTTQHNKVSTSPKITTAKPINPRPSLPPNSDTSKETSLTVNKETTVETKETTTTNKQTSTDGKEKTTSAKETQSIEKTSAKDLAPTSKVLAKPTPKAETTTKGPALTTPKEPTPTTPKEPASTTPKEPTPTTIKSAPTTPKEPAPTTTKSAPTTPKEPAPTTTKEPAPTTPKEPAPTTTKEPAPTTTKSAPTTPKEPAPTTP…	0.010	Deleterious	0.031	Benign
rs151267614	chr1	186307159	A|C|G	1	PRG4	ENSG00000116690	ENST00000367485	coding	1206	1161	387	K>N|K>K	nonsyn|syn	None	MAWKTLPIYLLLLLSVFVIQQVSSQDLSSCAGRCGEGYSRDATCNCDYNCQHYMECCPDFKRVCTAELSCKGRCFESFERGRECDCDAQCKKYDKCCPDYESFCAEVKDNKKNRTKKKPTPKPPVVDEAGSGLDNGDFKVTTPDTSTTQHNKVSTSPKITTAKPINPRPSLPPNSDTSKETSLTVNKETTVETKETTTTNKQTSTDGKEKTTSAKETQSIEKTSAKDLAPTSKVLAKPTPKAETTTKGPALTTPKEPTPTTPKEPASTTPKEPTPTTIKSAPTTPKEPAPTTTKSAPTTPKEPAPTTTKEPAPTTPKEPAPTTTKEPAPTTTKSAPTTPKEPAPTTPKKPAPTTPKEPAPTTPKEPTPTTPKEPAPTTKEPAPTTPKEPAPTAPKKPAP…	0.010	Deleterious	0.031	Benign
rs151267614	chr1	186307159	A|C|G	1	PRG4	ENSG00000116690	ENST00000445192	coding	1485	1440	480	K>N|K>K	nonsyn|syn	None	MAWKTLPIYLLLLLSVFVIQQVSSQDLSSCAGRCGEGYSRDATCNCDYNCQHYMECCPDFKRVCTAELSCKGRCFESFERGRECDCDAQCKKYDKCCPDYESFCAEVHNPTSPPSSKKAPPPSGASQTIKSTTKRSPKPPNKKKTKKVIESEEITEEHSVSENQESSSSSSSSSSSSTIRKIKSSKNSAANRELQKKLKVKDNKKNRTKKKPTPKPPVVDEAGSGLDNGDFKVTTPDTSTTQHNKVSTSPKITTAKPINPRPSLPPNSDTSKETSLTVNKETTVETKETTTTNKQTSTDGKEKTTSAKETQSIEKTSAKDLAPTSKVLAKPTPKAETTTKGPALTTPKEPTPTTPKEPASTTPKEPTPTTIKSAPTTPKEPAPTTTKSAPTTPKEPAPT…	0.010	Deleterious	0.031	Benign
rs151267614	chr1	186307159	A|C|G	1	PRG4	ENSG00000116690	ENST00000635041	coding	1356	1311	437	K>N|K>K	nonsyn|syn	None	MAWKTLPIYLLLLLSVFVIQQVSSQDLSSCAGRCGEGYSRDATCNCDYNCQHYMECCPDFKRVCTAELSCKGRCFESFERGRECDCDAQCKKYDKCCPDYESFCAEVHNPTSPPSSKKAPPPSGASQTIKSTTKRSPKPPNKKKTKKVIESEEITEVKDNKKNRTKKKPTPKPPVVDEAGSGLDNGDFKVTTPDTSTTQHNKVSTSPKITTAKPINPRPSLPPNSDTSKETSLTVNKETTVETKETTTTNKQTSTDGKEKTTSAKETQSIEKTSAKDLAPTSKVLAKPTPKAETTTKGPALTTPKEPTPTTPKEPASTTPKEPTPTTIKSAPTTPKEPAPTTTKSAPTTPKEPAPTTTKEPAPTTPKEPAPTTTKEPAPTTTKSAPTTPKEPAPTTPKK…	0.010	Deleterious	0.031	Benign
rs6679066	chr1	186310121	T|V	1	PRG4	ENSG00000116690	ENST00000367482	3downstream	None	None	None	None	None	None	None
rs6679066	chr1	186310121	T|V	1	PRG4	ENSG00000116690	ENST00000367483	intronic	None	None	None	None	None	251	None
rs6679066	chr1	186310121	T|V	1	PRG4	ENSG00000116690	ENST00000367485	intronic	None	None	None	None	None	251	None
rs6679066	chr1	186310121	T|V	1	PRG4	ENSG00000116690	ENST00000445192	intronic	None	None	None	None	None	251	None
rs6679066	chr1	186310121	T|V	1	PRG4	ENSG00000116690	ENST00000635041	intronic	None	None	None	None	None	251	None
rs6679066	chr1	186310121	T|V	1	RNU6-1240P	ENSG00000202025	ENST00000365155	3downstream	None	None	None	None	None	None	None
rs6679066	chr1	186310121	T|V	1	TPR	ENSG00000047410	ENST00000367478	3downstream	None	None	None	None	None	None	None
rs61112901	chr1	186310667	G|W	1	PRG4	ENSG00000116690	ENST00000367482	3downstream	None	None	None	None	None	None	None
rs61112901	chr1	186310667	G|W	1	PRG4	ENSG00000116690	ENST00000367483	intronic	None	None	None	None	None	367	None
rs61112901	chr1	186310667	G|W	1	PRG4	ENSG00000116690	ENST00000367485	intronic	None	None	None	None	None	367	None
rs61112901	chr1	186310667	G|W	1	PRG4	ENSG00000116690	ENST00000445192	intronic	None	None	None	None	None	367	None
rs61112901	chr1	186310667	G|W	1	PRG4	ENSG00000116690	ENST00000635041	intronic	None	None	None	None	None	367	None
rs61112901	chr1	186310667	G|W	1	RNU6-1240P	ENSG00000202025	ENST00000365155	3downstream	None	None	None	None	None	None	None
rs61112901	chr1	186310667	G|W	1	TPR	ENSG00000047410	ENST00000367478	3downstream	None	None	None	None	None	None	None
rs58889048	chr1	186310669	A|T	1	PRG4	ENSG00000116690	ENST00000367482	3downstream	None	None	None	None	None	None	None
rs58889048	chr1	186310669	A|T	1	PRG4	ENSG00000116690	ENST00000367483	intronic	None	None	None	None	None	365	None
rs58889048	chr1	186310669	A|T	1	PRG4	ENSG00000116690	ENST00000367485	intronic	None	None	None	None	None	365	None
rs58889048	chr1	186310669	A|T	1	PRG4	ENSG00000116690	ENST00000445192	intronic	None	None	None	None	None	365	None
rs58889048	chr1	186310669	A|T	1	PRG4	ENSG00000116690	ENST00000635041	intronic	None	None	None	None	None	365	None
rs58889048	chr1	186310669	A|T	1	RNU6-1240P	ENSG00000202025	ENST00000365155	3downstream	None	None	None	None	None	None	None
rs58889048	chr1	186310669	A|T	1	TPR	ENSG00000047410	ENST00000367478	3downstream	None	None	None	None	None	None	None
rs1406294	chr1	186314293	G|A	1	PRG4	ENSG00000116690	ENST00000367483	3utr	4652	None	None	None	None	None	None
rs1406294	chr1	186314293	G|A	1	PRG4	ENSG00000116690	ENST00000367485	3utr	4496	None	None	None	None	None	None
rs1406294	chr1	186314293	G|A	1	PRG4	ENSG00000116690	ENST00000445192	3utr	4775	None	None	None	None	None	None
rs1406294	chr1	186314293	G|A	1	PRG4	ENSG00000116690	ENST00000635041	3utr	4646	None	None	None	None	None	None
rs1406294	chr1	186314293	G|A	1	TPR	ENSG00000047410	ENST00000367478	intronic	None	None	None	None	None	267	None
rs76559138	chr1	186314891	G|A	1	PRG4	ENSG00000116690	ENST00000367483	3downstream	None	None	None	None	None	None	None
rs76559138	chr1	186314891	G|A	1	PRG4	ENSG00000116690	ENST00000367485	3downstream	None	None	None	None	None	None	None
rs76559138	chr1	186314891	G|A	1	PRG4	ENSG00000116690	ENST00000445192	3downstream	None	None	None	None	None	None	None
rs76559138	chr1	186314891	G|A	1	PRG4	ENSG00000116690	ENST00000635041	3downstream	None	None	None	None	None	None	None
rs76559138	chr1	186314891	G|A	1	TPR	ENSG00000047410	ENST00000367478	intronic	None	None	None	None	None	167	None
rs78468398	chr1	186315149	C|D	1	PRG4	ENSG00000116690	ENST00000367483	3downstream	None	None	None	None	None	None	None
rs78468398	chr1	186315149	C|D	1	PRG4	ENSG00000116690	ENST00000367485	3downstream	None	None	None	None	None	None	None
rs78468398	chr1	186315149	C|D	1	PRG4	ENSG00000116690	ENST00000445192	3downstream	None	None	None	None	None	None	None
rs78468398	chr1	186315149	C|D	1	PRG4	ENSG00000116690	ENST00000635041	3downstream	None	None	None	None	None	None	None
rs78468398	chr1	186315149	C|D	1	TPR	ENSG00000047410	ENST00000367478	intronic	None	None	None	None	None	425	None
rs34585917	chr1	186317650	A|S	1	TPR	ENSG00000047410	ENST00000467810	3downstream	None	None	None	None	None	None	None
rs34585917	chr1	186317650	A|S	1	TPR	ENSG00000047410	ENST00000367478	intronic	None	None	None	None	None	50	None
rs3820182	chr1	186321201	G|A	1	TPR	ENSG00000047410	ENST00000367478	intronic	None	None	None	None	None	783	None
rs3820182	chr1	186321201	G|A	1	TPR	ENSG00000047410	ENST00000467810	non-coding intronic	None	None	None	None	None	783	None
rs10494583	chr1	186321363	C|G	1	TPR	ENSG00000047410	ENST00000367478	intronic	None	None	None	None	None	945	None
rs10494583	chr1	186321363	C|G	1	TPR	ENSG00000047410	ENST00000467810	non-coding intronic	None	None	None	None	None	945	None
rs10494584	chr1	186321389	C|T	1	TPR	ENSG00000047410	ENST00000367478	intronic	None	None	None	None	None	929	None
rs10494584	chr1	186321389	C|T	1	TPR	ENSG00000047410	ENST00000467810	non-coding intronic	None	None	None	None	None	929	None
rs75158977	chr1	186324597	G|A	1	TPR	ENSG00000047410	ENST00000492973	3downstream	None	None	None	None	None	None	None
rs75158977	chr1	186324597	G|A	1	TPR	ENSG00000047410	ENST00000467810	5upstream	None	None	None	None	None	None	None
rs75158977	chr1	186324597	G|A	1	TPR	ENSG00000047410	ENST00000367478	intronic	None	None	None	None	None	727	None
rs76057663	chr1	186325889	A|G	1	TPR	ENSG00000047410	ENST00000367478	intronic	None	None	None	None	None	35	None
rs76057663	chr1	186325889	A|G	1	TPR	ENSG00000047410	ENST00000492973	non-coding intronic	None	None	None	None	None	35	None
rs28715477	chr1	186326392	C|T	1	TPR	ENSG00000047410	ENST00000492973	5upstream	None	None	None	None	None	None	None
rs28715477	chr1	186326392	C|T	1	TPR	ENSG00000047410	ENST00000367478	intronic	None	None	None	None	None	157	None
rs74537283	chr1	186328038	C|T	1	TPR	ENSG00000047410	ENST00000492973	5upstream	None	None	None	None	None	None	None
rs74537283	chr1	186328038	C|T	1	TPR	ENSG00000047410	ENST00000367478	intronic	None	None	None	None	None	378	None
rs3736595	chr1	186331745	C|T	1	TPR	ENSG00000047410	ENST00000367478	intronic	None	None	None	None	None	164	None
rs3736597	chr1	186331918	G|M	1	TPR	ENSG00000047410	ENST00000367478	intronic	None	None	None	None	None	277	None
rs3766707	chr1	186335955	T|A	1	TPR	ENSG00000047410	ENST00000367478	intronic	None	None	None	None	None	412	None
rs16825183	chr1	186336861	T|C	1	TPR	ENSG00000047410	ENST00000481347	3downstream	None	None	None	None	None	None	None
rs16825183	chr1	186336861	T|C	1	TPR	ENSG00000047410	ENST00000367478	intronic	None	None	None	None	None	152	None
rs16825185	chr1	186337932	T|G	1	TPR	ENSG00000047410	ENST00000481347	3downstream	None	None	None	None	None	None	None
rs16825185	chr1	186337932	T|G	1	TPR	ENSG00000047410	ENST00000367478	intronic	None	None	None	None	None	101	None
rs3766705	chr1	186342680	A|C	1	TPR	ENSG00000047410	ENST00000367478	intronic	None	None	None	None	None	646	None
rs3766705	chr1	186342680	A|C	1	TPR	ENSG00000047410	ENST00000481347	non-coding	979	None	None	None	None	None	None
rs3766704	chr1	186342710	G|W	1	TPR	ENSG00000047410	ENST00000367478	intronic	None	None	None	None	None	616	None
rs3766704	chr1	186342710	G|W	1	TPR	ENSG00000047410	ENST00000481347	non-coding	949	None	None	None	None	None	None
rs76557279	chr1	186344161	G|M	1	TPR	ENSG00000047410	ENST00000481347	5upstream	None	None	None	None	None	None	None
rs76557279	chr1	186344161	G|M	1	TPR	ENSG00000047410	ENST00000367478	intronic	None	None	None	None	None	71	None
rs16825201	chr1	186344698	A|G	1	TPR	ENSG00000047410	ENST00000481347	5upstream	None	None	None	None	None	None	None
rs16825201	chr1	186344698	A|G	1	TPR	ENSG00000047410	ENST00000367478	intronic	None	None	None	None	None	120	None
rs2272412	chr1	186345817	C|T	1	TPR	ENSG00000047410	ENST00000481347	5upstream	None	None	None	None	None	None	None
rs2272412	chr1	186345817	C|T	1	TPR	ENSG00000047410	ENST00000367478	intronic	None	None	None	None	None	121	None
rs3766703	chr1	186346575	T|C	1	TPR	ENSG00000047410	ENST00000367478	intronic	None	None	None	None	None	288	None
rs3766702	chr1	186346832	C|T	1	TPR	ENSG00000047410	ENST00000367478	intronic	None	None	None	None	None	460	None
rs3820181	chr1	186347067	A|T	1	TPR	ENSG00000047410	ENST00000367478	intronic	None	None	None	None	None	225	None
rs3753565	chr1	186347356	C|T	1	TPR	ENSG00000047410	ENST00000367478	coding	3176	2879	960	S>N	nonsyn	None	MAAVLQQVLERTELNKLPKSVQNKLEKFLADQQSEIDGLKGRHEKFKVESEQQYFEIEKRLSHSQERLVNETRECQSLRLELEKLNNQLKALTEKNKELEIAQDRNIAIQSQFTRTKEELEAEKRDLIRTNERLSQELEYLTEDVKRLNEKLKESNTTKGELQLKLDELQASDVSVKYREKRLEQEKELLHSQNTWLNTELKTKTDELLALGREKGNEILELKCNLENKKEEVSRLEEQMNGLKTSNEHLQKHVEDLLTKLKEAKEQQASMEEKFHNELNAHIKLSNLYKSAADDSEAKSNELTRAVEELHKLLKEAGEANKAIQDHLLEVEQSKDQMEKEMLEKIGRLEKELENANDLLSATKRKGAILSEEELAAMSPTAAAVAKIVKPGMKLTELY…	0.110	Tolerated	0.630	Possibly Damaging
rs111903500	chr1	186349425	G|A	1	TPR	ENSG00000047410	ENST00000491783	3downstream	None	None	None	None	None	None	None
rs111903500	chr1	186349425	G|A	1	TPR	ENSG00000047410	ENST00000367478	intronic	None	None	None	None	None	798	None
rs113019508	chr1	186349685	T|A	1	TPR	ENSG00000047410	ENST00000491783	3downstream	None	None	None	None	None	None	None
rs113019508	chr1	186349685	T|A	1	TPR	ENSG00000047410	ENST00000367478	intronic	None	None	None	None	None	538	None
rs16825224	chr1	186349723	G|H	1	TPR	ENSG00000047410	ENST00000491783	3downstream	None	None	None	None	None	None	None
rs16825224	chr1	186349723	G|H	1	TPR	ENSG00000047410	ENST00000367478	intronic	None	None	None	None	None	500	None
rs6667940	chr1	186350448	C|A	1	TPR	ENSG00000047410	ENST00000491783	3downstream	None	None	None	None	None	None	None
rs6667940	chr1	186350448	C|A	1	TPR	ENSG00000047410	ENST00000469463	3downstream	None	None	None	None	None	None	None
rs6667940	chr1	186350448	C|A	1	TPR	ENSG00000047410	ENST00000474852	3downstream	None	None	None	None	None	None	None
rs6667940	chr1	186350448	C|A	1	TPR	ENSG00000047410	ENST00000367478	intronic	None	None	None	None	None	60	None
rs6664763	chr1	186357043	A|C	1	TPR	ENSG00000047410	ENST00000491783	5upstream	None	None	None	None	None	None	None
rs6664763	chr1	186357043	A|C	1	TPR	ENSG00000047410	ENST00000367478	intronic	None	None	None	None	None	354	None
rs6664763	chr1	186357043	A|C	1	TPR	ENSG00000047410	ENST00000613151	intronic	None	None	None	None	None	354	None
rs6664763	chr1	186357043	A|C	1	TPR	ENSG00000047410	ENST00000474852	non-coding intronic	None	None	None	None	None	354	None
rs6689129	chr1	186357078	C|T	1	TPR	ENSG00000047410	ENST00000491783	5upstream	None	None	None	None	None	None	None
rs6689129	chr1	186357078	C|T	1	TPR	ENSG00000047410	ENST00000367478	intronic	None	None	None	None	None	319	None
rs6689129	chr1	186357078	C|T	1	TPR	ENSG00000047410	ENST00000613151	intronic	None	None	None	None	None	319	None
rs6689129	chr1	186357078	C|T	1	TPR	ENSG00000047410	ENST00000474852	non-coding intronic	None	None	None	None	None	319	None
rs16825243	chr1	186357769	G|A	1	TPR	ENSG00000047410	ENST00000491783	5upstream	None	None	None	None	None	None	None
rs16825243	chr1	186357769	G|A	1	TPR	ENSG00000047410	ENST00000367478	intronic	None	None	None	None	None	146	None
rs16825243	chr1	186357769	G|A	1	TPR	ENSG00000047410	ENST00000613151	intronic	None	None	None	None	None	146	None
rs16825243	chr1	186357769	G|A	1	TPR	ENSG00000047410	ENST00000474852	non-coding intronic	None	None	None	None	None	146	None
rs16825248	chr1	186358057	C|W	1	TPR	ENSG00000047410	ENST00000491783	5upstream	None	None	None	None	None	None	None
rs16825248	chr1	186358057	C|W	1	TPR	ENSG00000047410	ENST00000367478	intronic	None	None	None	None	None	434	None
rs16825248	chr1	186358057	C|W	1	TPR	ENSG00000047410	ENST00000613151	intronic	None	None	None	None	None	434	None
rs16825248	chr1	186358057	C|W	1	TPR	ENSG00000047410	ENST00000474852	non-coding intronic	None	None	None	None	None	434	None
rs76469621	chr1	186363848	C|G	1	TPR	ENSG00000047410	ENST00000367478	intronic	None	None	None	None	None	403	None
rs76469621	chr1	186363848	C|G	1	TPR	ENSG00000047410	ENST00000613151	intronic	None	None	None	None	None	403	None
rs76469621	chr1	186363848	C|G	1	TPR	ENSG00000047410	ENST00000474852	non-coding intronic	None	None	None	None	None	403	None
rs78088787	chr1	186364550	A|T	1	TPR	ENSG00000047410	ENST00000367478	intronic	None	None	None	None	None	1105	None
rs78088787	chr1	186364550	A|T	1	TPR	ENSG00000047410	ENST00000613151	intronic	None	None	None	None	None	1105	None
rs78088787	chr1	186364550	A|T	1	TPR	ENSG00000047410	ENST00000474852	non-coding intronic	None	None	None	None	None	1105	None
rs79081972	chr1	186364669	T|M	1	TPR	ENSG00000047410	ENST00000367478	intronic	None	None	None	None	None	1224	None
rs79081972	chr1	186364669	T|M	1	TPR	ENSG00000047410	ENST00000613151	intronic	None	None	None	None	None	1224	None
rs79081972	chr1	186364669	T|M	1	TPR	ENSG00000047410	ENST00000474852	non-coding intronic	None	None	None	None	None	1224	None
rs75906210	chr1	186365092	A|C	1	TPR	ENSG00000047410	ENST00000367478	intronic	None	None	None	None	None	1647	None
rs75906210	chr1	186365092	A|C	1	TPR	ENSG00000047410	ENST00000613151	intronic	None	None	None	None	None	1647	None
rs75906210	chr1	186365092	A|C	1	TPR	ENSG00000047410	ENST00000474852	non-coding intronic	None	None	None	None	None	1647	None
rs75490185	chr1	186366319	T|A	1	TPR	ENSG00000047410	ENST00000367478	intronic	None	None	None	None	None	1567	None
rs75490185	chr1	186366319	T|A	1	TPR	ENSG00000047410	ENST00000613151	intronic	None	None	None	None	None	1567	None
rs75490185	chr1	186366319	T|A	1	TPR	ENSG00000047410	ENST00000474852	non-coding intronic	None	None	None	None	None	1567	None
rs112738913	chr1	186367231	A|G	1	TPR	ENSG00000047410	ENST00000367478	intronic	None	None	None	None	None	655	None
rs112738913	chr1	186367231	A|G	1	TPR	ENSG00000047410	ENST00000613151	intronic	None	None	None	None	None	655	None
rs112738913	chr1	186367231	A|G	1	TPR	ENSG00000047410	ENST00000474852	non-coding intronic	None	None	None	None	None	655	None
rs111419308	chr1	186367345	G|A	1	TPR	ENSG00000047410	ENST00000367478	intronic	None	None	None	None	None	541	None
rs111419308	chr1	186367345	G|A	1	TPR	ENSG00000047410	ENST00000613151	intronic	None	None	None	None	None	541	None
rs111419308	chr1	186367345	G|A	1	TPR	ENSG00000047410	ENST00000474852	non-coding intronic	None	None	None	None	None	541	None
rs76748438	chr1	186367379	C|A	1	TPR	ENSG00000047410	ENST00000367478	intronic	None	None	None	None	None	507	None
rs76748438	chr1	186367379	C|A	1	TPR	ENSG00000047410	ENST00000613151	intronic	None	None	None	None	None	507	None
rs76748438	chr1	186367379	C|A	1	TPR	ENSG00000047410	ENST00000474852	non-coding intronic	None	None	None	None	None	507	None
rs75008037	chr1	186371380	G|A	1	TPR	ENSG00000047410	ENST00000451586	3downstream	None	None	None	None	None	None	None
rs75008037	chr1	186371380	G|A	1	TPR	ENSG00000047410	ENST00000367478	intronic	None	None	None	None	None	337	None
rs75008037	chr1	186371380	G|A	1	TPR	ENSG00000047410	ENST00000613151	intronic	None	None	None	None	None	337	None
rs75008037	chr1	186371380	G|A	1	TPR	ENSG00000047410	ENST00000474852	non-coding intronic	None	None	None	None	None	337	None
rs76554103	chr1	186371402	A|T	1	TPR	ENSG00000047410	ENST00000451586	3downstream	None	None	None	None	None	None	None
rs76554103	chr1	186371402	A|T	1	TPR	ENSG00000047410	ENST00000367478	intronic	None	None	None	None	None	359	None
rs76554103	chr1	186371402	A|T	1	TPR	ENSG00000047410	ENST00000613151	intronic	None	None	None	None	None	359	None
rs76554103	chr1	186371402	A|T	1	TPR	ENSG00000047410	ENST00000474852	non-coding intronic	None	None	None	None	None	359	None
rs111608124	chr1	186372508	T|C	1	TPR	ENSG00000047410	ENST00000451586	3downstream	None	None	None	None	None	None	None
rs111608124	chr1	186372508	T|C	1	TPR	ENSG00000047410	ENST00000367478	intronic	None	None	None	None	None	851	None
rs111608124	chr1	186372508	T|C	1	TPR	ENSG00000047410	ENST00000613151	intronic	None	None	None	None	None	851	None
rs111608124	chr1	186372508	T|C	1	TPR	ENSG00000047410	ENST00000474852	non-coding intronic	None	None	None	None	None	851	None
rs7514615	chr1	186373191	C|G	1	TPR	ENSG00000047410	ENST00000451586	3downstream	None	None	None	None	None	None	None
rs7514615	chr1	186373191	C|G	1	TPR	ENSG00000047410	ENST00000367478	intronic	None	None	None	None	None	168	None
rs7514615	chr1	186373191	C|G	1	TPR	ENSG00000047410	ENST00000613151	intronic	None	None	None	None	None	168	None
rs7514615	chr1	186373191	C|G	1	TPR	ENSG00000047410	ENST00000474852	non-coding intronic	None	None	None	None	None	168	None
rs2297226	chr1	186374627	G|A	1	ODR4	ENSG00000157181	ENST00000367470	5upstream	None	None	None	None	None	None	None
rs2297226	chr1	186374627	G|A	1	ODR4	ENSG00000157181	ENST00000419367	5upstream	None	None	None	None	None	None	None
rs2297226	chr1	186374627	G|A	1	ODR4	ENSG00000157181	ENST00000287859	5upstream	None	None	None	None	None	None	None
rs2297226	chr1	186374627	G|A	1	TPR	ENSG00000047410	ENST00000367478	intronic	None	None	None	None	None	251	None
rs2297226	chr1	186374627	G|A	1	TPR	ENSG00000047410	ENST00000451586	intronic	None	None	None	None	None	251	None
rs2297226	chr1	186374627	G|A	1	TPR	ENSG00000047410	ENST00000613151	intronic	None	None	None	None	None	251	None
rs2297226	chr1	186374627	G|A	1	TPR	ENSG00000047410	ENST00000474852	non-coding intronic	None	None	None	None	None	251	None
rs6425027	chr1	186376034	A|G	1	ODR4	ENSG00000157181	ENST00000287859	intronic	None	None	None	None	None	60	None
rs6425027	chr1	186376034	A|G	1	ODR4	ENSG00000157181	ENST00000367470	intronic	None	None	None	None	None	60	None
rs6425027	chr1	186376034	A|G	1	ODR4	ENSG00000157181	ENST00000419367	intronic	None	None	None	None	None	60	None
rs6425027	chr1	186376034	A|G	1	TPR	ENSG00000047410	ENST00000367478	5upstream	None	None	None	None	None	None	None
rs6425027	chr1	186376034	A|G	1	TPR	ENSG00000047410	ENST00000474852	5upstream	None	None	None	None	None	None	None
rs6425027	chr1	186376034	A|G	1	TPR	ENSG00000047410	ENST00000613151	5upstream	None	None	None	None	None	None	None
rs6425027	chr1	186376034	A|G	1	TPR	ENSG00000047410	ENST00000451586	5upstream	None	None	None	None	None	None	None
rs6425028	chr1	186376149	G|W	1	ODR4	ENSG00000157181	ENST00000287859	intronic	None	None	None	None	None	175	None
rs6425028	chr1	186376149	G|W	1	ODR4	ENSG00000157181	ENST00000367470	intronic	None	None	None	None	None	175	None
rs6425028	chr1	186376149	G|W	1	ODR4	ENSG00000157181	ENST00000419367	intronic	None	None	None	None	None	175	None
rs6425028	chr1	186376149	G|W	1	TPR	ENSG00000047410	ENST00000367478	5upstream	None	None	None	None	None	None	None
rs6425028	chr1	186376149	G|W	1	TPR	ENSG00000047410	ENST00000474852	5upstream	None	None	None	None	None	None	None
rs6425028	chr1	186376149	G|W	1	TPR	ENSG00000047410	ENST00000613151	5upstream	None	None	None	None	None	None	None
rs6425028	chr1	186376149	G|W	1	TPR	ENSG00000047410	ENST00000451586	5upstream	None	None	None	None	None	None	None
rs76991105	chr1	186376920	A|C	1	ODR4	ENSG00000157181	ENST00000287859	intronic	None	None	None	None	None	946	None
rs76991105	chr1	186376920	A|C	1	ODR4	ENSG00000157181	ENST00000367470	intronic	None	None	None	None	None	946	None
rs76991105	chr1	186376920	A|C	1	ODR4	ENSG00000157181	ENST00000419367	intronic	None	None	None	None	None	946	None
rs76991105	chr1	186376920	A|C	1	TPR	ENSG00000047410	ENST00000367478	5upstream	None	None	None	None	None	None	None
rs76991105	chr1	186376920	A|C	1	TPR	ENSG00000047410	ENST00000474852	5upstream	None	None	None	None	None	None	None
rs76991105	chr1	186376920	A|C	1	TPR	ENSG00000047410	ENST00000613151	5upstream	None	None	None	None	None	None	None
rs76991105	chr1	186376920	A|C	1	TPR	ENSG00000047410	ENST00000451586	5upstream	None	None	None	None	None	None	None
rs113509023	chr1	186379213	C|T	1	ODR4	ENSG00000157181	ENST00000287859	intronic	None	None	None	None	None	554	None
rs113509023	chr1	186379213	C|T	1	ODR4	ENSG00000157181	ENST00000367470	intronic	None	None	None	None	None	554	None
rs113509023	chr1	186379213	C|T	1	ODR4	ENSG00000157181	ENST00000419367	intronic	None	None	None	None	None	554	None
rs79080293	chr1	186379546	T|G	1	ODR4	ENSG00000157181	ENST00000287859	intronic	None	None	None	None	None	221	None
rs79080293	chr1	186379546	T|G	1	ODR4	ENSG00000157181	ENST00000367470	intronic	None	None	None	None	None	221	None
rs79080293	chr1	186379546	T|G	1	ODR4	ENSG00000157181	ENST00000419367	intronic	None	None	None	None	None	221	None
rs78701198	chr1	186380240	G|W	1	ODR4	ENSG00000157181	ENST00000287859	intronic	None	None	None	None	None	356	None
rs78701198	chr1	186380240	G|W	1	ODR4	ENSG00000157181	ENST00000367470	intronic	None	None	None	None	None	356	None
rs78701198	chr1	186380240	G|W	1	ODR4	ENSG00000157181	ENST00000419367	intronic	None	None	None	None	None	356	None
rs74370445	chr1	186380327	T|C	1	ODR4	ENSG00000157181	ENST00000287859	intronic	None	None	None	None	None	443	None
rs74370445	chr1	186380327	T|C	1	ODR4	ENSG00000157181	ENST00000367470	intronic	None	None	None	None	None	443	None
rs74370445	chr1	186380327	T|C	1	ODR4	ENSG00000157181	ENST00000419367	intronic	None	None	None	None	None	443	None
rs3766699	chr1	186381179	G|A	1	ODR4	ENSG00000157181	ENST00000287859	intronic	None	None	None	None	None	1295	None
rs3766699	chr1	186381179	G|A	1	ODR4	ENSG00000157181	ENST00000367470	intronic	None	None	None	None	None	1295	None
rs3766699	chr1	186381179	G|A	1	ODR4	ENSG00000157181	ENST00000419367	intronic	None	None	None	None	None	1295	None
rs112454419	chr1	186383874	G|T	1	ODR4	ENSG00000157181	ENST00000287859	intronic	None	None	None	None	None	718	None
rs112454419	chr1	186383874	G|T	1	ODR4	ENSG00000157181	ENST00000367470	intronic	None	None	None	None	None	718	None
rs112454419	chr1	186383874	G|T	1	ODR4	ENSG00000157181	ENST00000419367	intronic	None	None	None	None	None	718	None
rs16825279	chr1	186385523	T|C	1	ODR4	ENSG00000157181	ENST00000287859	intronic	None	None	None	None	None	465	None
rs16825279	chr1	186385523	T|C	1	ODR4	ENSG00000157181	ENST00000367470	intronic	None	None	None	None	None	465	None
rs16825279	chr1	186385523	T|C	1	ODR4	ENSG00000157181	ENST00000419367	intronic	None	None	None	None	None	2367	None
rs74842753	chr1	186390059	G|A	1	ODR4	ENSG00000157181	ENST00000287859	intronic	None	None	None	None	None	435	None
rs74842753	chr1	186390059	G|A	1	ODR4	ENSG00000157181	ENST00000367470	intronic	None	None	None	None	None	435	None
rs74842753	chr1	186390059	G|A	1	ODR4	ENSG00000157181	ENST00000419367	intronic	None	None	None	None	None	435	None
rs111828305	chr1	186393069	C|T	1	ODR4	ENSG00000157181	ENST00000287859	intronic	None	None	None	None	None	878	None
rs111828305	chr1	186393069	C|T	1	ODR4	ENSG00000157181	ENST00000419367	intronic	None	None	None	None	None	878	None
rs111828305	chr1	186393069	C|T	1	ODR4	ENSG00000157181	ENST00000367470	intronic	None	None	None	None	None	1278	None
rs57040195	chr1	186400270	A|G	1	OCLM	ENSG00000262180	ENST00000574641	5upstream	None	None	None	None	None	None	None
rs57040195	chr1	186400270	A|G	1	ODR4	ENSG00000157181	ENST00000287859	intronic	None	None	None	None	None	1226	None
rs57040195	chr1	186400270	A|G	1	ODR4	ENSG00000157181	ENST00000367470	intronic	None	None	None	None	None	1226	None
rs57040195	chr1	186400270	A|G	1	ODR4	ENSG00000157181	ENST00000419367	intronic	None	None	None	None	None	1226	None
rs57040195	chr1	186400270	A|G	1	ODR4	ENSG00000157181	ENST00000478571	non-coding intronic	None	None	None	None	None	1226	None
rs17491733	chr1	186402168	A|T	1	OCLM	ENSG00000262180	ENST00000574641	3downstream	None	None	None	None	None	None	None
rs17491733	chr1	186402168	A|T	1	ODR4	ENSG00000157181	ENST00000287859	intronic	None	None	None	None	None	3124	None
rs17491733	chr1	186402168	A|T	1	ODR4	ENSG00000157181	ENST00000367470	intronic	None	None	None	None	None	3124	None
rs17491733	chr1	186402168	A|T	1	ODR4	ENSG00000157181	ENST00000419367	intronic	None	None	None	None	None	3124	None
rs17491733	chr1	186402168	A|T	1	ODR4	ENSG00000157181	ENST00000478571	non-coding intronic	None	None	None	None	None	3124	None
rs75856021	chr1	186405853	T|G	1	ODR4	ENSG00000157181	ENST00000287859	intronic	None	None	None	None	None	230	None
rs75856021	chr1	186405853	T|G	1	ODR4	ENSG00000157181	ENST00000367470	intronic	None	None	None	None	None	230	None
rs75856021	chr1	186405853	T|G	1	ODR4	ENSG00000157181	ENST00000419367	intronic	None	None	None	None	None	230	None
rs75856021	chr1	186405853	T|G	1	ODR4	ENSG00000157181	ENST00000478571	non-coding intronic	None	None	None	None	None	230	None
rs7525634	chr1	186411333	C|W	1	ODR4	ENSG00000157181	ENST00000287859	intronic	None	None	None	None	None	5065	None
rs7525634	chr1	186411333	C|W	1	ODR4	ENSG00000157181	ENST00000367470	intronic	None	None	None	None	None	5065	None
rs7525634	chr1	186411333	C|W	1	ODR4	ENSG00000157181	ENST00000419367	intronic	None	None	None	None	None	5065	None
rs7525634	chr1	186411333	C|W	1	ODR4	ENSG00000157181	ENST00000478571	non-coding intronic	None	None	None	None	None	478	None
rs6678193	chr1	186413607	C|T	1	ODR4	ENSG00000157181	ENST00000478571	3downstream	None	None	None	None	None	None	None
rs6678193	chr1	186413607	C|T	1	ODR4	ENSG00000157181	ENST00000287859	intronic	None	None	None	None	None	3937	None
rs6678193	chr1	186413607	C|T	1	ODR4	ENSG00000157181	ENST00000367470	intronic	None	None	None	None	None	3937	None
rs6678193	chr1	186413607	C|T	1	ODR4	ENSG00000157181	ENST00000419367	intronic	None	None	None	None	None	3937	None
rs79668124	chr1	186415103	G|T	1	ODR4	ENSG00000157181	ENST00000287859	intronic	None	None	None	None	None	2441	None
rs79668124	chr1	186415103	G|T	1	ODR4	ENSG00000157181	ENST00000367470	intronic	None	None	None	None	None	2441	None
rs79668124	chr1	186415103	G|T	1	ODR4	ENSG00000157181	ENST00000419367	intronic	None	None	None	None	None	2441	None
rs16825335	chr1	186418612	G|A	1	ODR4	ENSG00000157181	ENST00000287859	intronic	None	None	None	None	None	397	None
rs16825335	chr1	186418612	G|A	1	ODR4	ENSG00000157181	ENST00000367470	intronic	None	None	None	None	None	397	None
rs16825335	chr1	186418612	G|A	1	ODR4	ENSG00000157181	ENST00000419367	intronic	None	None	None	None	None	397	None
rs16825335	chr1	186418612	G|A	1	ODR4	ENSG00000157181	ENST00000461662	non-coding intronic	None	None	None	None	None	397	None
rs9876950	chr3	71696249	C|T	1	AC097634.4	ENSG00000285708	ENST00000647725	intronic	None	None	None	None	None	2308	None
rs9876950	chr3	71696249	C|T	1	AC097634.4	ENSG00000285708	ENST00000650530	intronic	None	None	None	None	None	6084	None
rs9876950	chr3	71696249	C|T	1	EIF4E3	ENSG00000163412	ENST00000295612	intronic	None	None	None	None	None	211	None
rs9876950	chr3	71696249	C|T	1	EIF4E3	ENSG00000163412	ENST00000389826	intronic	None	None	None	None	None	211	None
rs9876950	chr3	71696249	C|T	1	EIF4E3	ENSG00000163412	ENST00000421769	intronic	None	None	None	None	None	211	None
rs9876950	chr3	71696249	C|T	1	EIF4E3	ENSG00000163412	ENST00000425534	intronic	None	None	None	None	None	211	None
rs9876950	chr3	71696249	C|T	1	EIF4E3	ENSG00000163412	ENST00000448225	intronic	None	None	None	None	None	211	None
rs9876950	chr3	71696249	C|T	1	EIF4E3	ENSG00000163412	ENST00000469524	intronic	None	None	None	None	None	211	None
rs9876950	chr3	71696249	C|T	1	EIF4E3	ENSG00000163412	ENST00000496214	intronic	None	None	None	None	None	211	None
rs9876950	chr3	71696249	C|T	1	EIF4E3	ENSG00000163412	ENST00000497838	intronic	None	None	None	None	None	211	None
rs9876950	chr3	71696249	C|T	1	EIF4E3	ENSG00000163412	ENST00000468147	non-coding intronic	None	None	None	None	None	2308	None
rs9876950	chr3	71696249	C|T	1	EIF4E3	ENSG00000163412	ENST00000481525	non-coding intronic	None	None	None	None	None	3365	None
rs9310220	chr3	71698280	C|T	1	AC097634.4	ENSG00000285708	ENST00000647725	intronic	None	None	None	None	None	1334	None
rs9310220	chr3	71698280	C|T	1	AC097634.4	ENSG00000285708	ENST00000650530	intronic	None	None	None	None	None	8115	None
rs9310220	chr3	71698280	C|T	1	EIF4E3	ENSG00000163412	ENST00000295612	intronic	None	None	None	None	None	1334	None
rs9310220	chr3	71698280	C|T	1	EIF4E3	ENSG00000163412	ENST00000389826	intronic	None	None	None	None	None	1334	None
rs9310220	chr3	71698280	C|T	1	EIF4E3	ENSG00000163412	ENST00000421769	intronic	None	None	None	None	None	1334	None
rs9310220	chr3	71698280	C|T	1	EIF4E3	ENSG00000163412	ENST00000425534	intronic	None	None	None	None	None	1334	None
rs9310220	chr3	71698280	C|T	1	EIF4E3	ENSG00000163412	ENST00000448225	intronic	None	None	None	None	None	1334	None
rs9310220	chr3	71698280	C|T	1	EIF4E3	ENSG00000163412	ENST00000469524	intronic	None	None	None	None	None	1334	None
rs9310220	chr3	71698280	C|T	1	EIF4E3	ENSG00000163412	ENST00000496214	intronic	None	None	None	None	None	1334	None
rs9310220	chr3	71698280	C|T	1	EIF4E3	ENSG00000163412	ENST00000497838	intronic	None	None	None	None	None	1334	None
rs9310220	chr3	71698280	C|T	1	EIF4E3	ENSG00000163412	ENST00000481525	non-coding intronic	None	None	None	None	None	1334	None
rs9310220	chr3	71698280	C|T	1	EIF4E3	ENSG00000163412	ENST00000468147	non-coding intronic	None	None	None	None	None	4339	None
rs9864408	chr3	71699058	C|A	1	AC097634.4	ENSG00000285708	ENST00000647725	intronic	None	None	None	None	None	556	None
rs9864408	chr3	71699058	C|A	1	AC097634.4	ENSG00000285708	ENST00000650530	intronic	None	None	None	None	None	8893	None
rs9864408	chr3	71699058	C|A	1	EIF4E3	ENSG00000163412	ENST00000295612	intronic	None	None	None	None	None	556	None
rs9864408	chr3	71699058	C|A	1	EIF4E3	ENSG00000163412	ENST00000389826	intronic	None	None	None	None	None	556	None
rs9864408	chr3	71699058	C|A	1	EIF4E3	ENSG00000163412	ENST00000421769	intronic	None	None	None	None	None	556	None
rs9864408	chr3	71699058	C|A	1	EIF4E3	ENSG00000163412	ENST00000425534	intronic	None	None	None	None	None	556	None
rs9864408	chr3	71699058	C|A	1	EIF4E3	ENSG00000163412	ENST00000448225	intronic	None	None	None	None	None	556	None
rs9864408	chr3	71699058	C|A	1	EIF4E3	ENSG00000163412	ENST00000469524	intronic	None	None	None	None	None	556	None
rs9864408	chr3	71699058	C|A	1	EIF4E3	ENSG00000163412	ENST00000496214	intronic	None	None	None	None	None	556	None
rs9864408	chr3	71699058	C|A	1	EIF4E3	ENSG00000163412	ENST00000497838	intronic	None	None	None	None	None	556	None
rs9864408	chr3	71699058	C|A	1	EIF4E3	ENSG00000163412	ENST00000481525	non-coding intronic	None	None	None	None	None	556	None
rs9864408	chr3	71699058	C|A	1	EIF4E3	ENSG00000163412	ENST00000468147	non-coding intronic	None	None	None	None	None	5117	None
rs9869847	chr3	71700166	C|A	1	AC097634.4	ENSG00000285708	ENST00000647725	intronic	None	None	None	None	None	458	None
rs9869847	chr3	71700166	C|A	1	AC097634.4	ENSG00000285708	ENST00000650530	intronic	None	None	None	None	None	10001	None
rs9869847	chr3	71700166	C|A	1	EIF4E3	ENSG00000163412	ENST00000295612	intronic	None	None	None	None	None	458	None
rs9869847	chr3	71700166	C|A	1	EIF4E3	ENSG00000163412	ENST00000389826	intronic	None	None	None	None	None	458	None
rs9869847	chr3	71700166	C|A	1	EIF4E3	ENSG00000163412	ENST00000421769	intronic	None	None	None	None	None	458	None
rs9869847	chr3	71700166	C|A	1	EIF4E3	ENSG00000163412	ENST00000425534	intronic	None	None	None	None	None	458	None
rs9869847	chr3	71700166	C|A	1	EIF4E3	ENSG00000163412	ENST00000448225	intronic	None	None	None	None	None	458	None
rs9869847	chr3	71700166	C|A	1	EIF4E3	ENSG00000163412	ENST00000469524	intronic	None	None	None	None	None	458	None
rs9869847	chr3	71700166	C|A	1	EIF4E3	ENSG00000163412	ENST00000496214	intronic	None	None	None	None	None	458	None
rs9869847	chr3	71700166	C|A	1	EIF4E3	ENSG00000163412	ENST00000497838	intronic	None	None	None	None	None	458	None
rs9869847	chr3	71700166	C|A	1	EIF4E3	ENSG00000163412	ENST00000481525	non-coding intronic	None	None	None	None	None	458	None
rs9869847	chr3	71700166	C|A	1	EIF4E3	ENSG00000163412	ENST00000468147	non-coding intronic	None	None	None	None	None	6225	None
rs9822700	chr3	71700693	T|R	1	AC097634.4	ENSG00000285708	ENST00000647725	intronic	None	None	None	None	None	985	None
rs9822700	chr3	71700693	T|R	1	AC097634.4	ENSG00000285708	ENST00000650530	intronic	None	None	None	None	None	9719	None
rs9822700	chr3	71700693	T|R	1	EIF4E3	ENSG00000163412	ENST00000295612	intronic	None	None	None	None	None	985	None
rs9822700	chr3	71700693	T|R	1	EIF4E3	ENSG00000163412	ENST00000389826	intronic	None	None	None	None	None	985	None
rs9822700	chr3	71700693	T|R	1	EIF4E3	ENSG00000163412	ENST00000421769	intronic	None	None	None	None	None	985	None
rs9822700	chr3	71700693	T|R	1	EIF4E3	ENSG00000163412	ENST00000425534	intronic	None	None	None	None	None	985	None
rs9822700	chr3	71700693	T|R	1	EIF4E3	ENSG00000163412	ENST00000448225	intronic	None	None	None	None	None	985	None
rs9822700	chr3	71700693	T|R	1	EIF4E3	ENSG00000163412	ENST00000469524	intronic	None	None	None	None	None	985	None
rs9822700	chr3	71700693	T|R	1	EIF4E3	ENSG00000163412	ENST00000496214	intronic	None	None	None	None	None	985	None
rs9822700	chr3	71700693	T|R	1	EIF4E3	ENSG00000163412	ENST00000497838	intronic	None	None	None	None	None	985	None
rs9822700	chr3	71700693	T|R	1	EIF4E3	ENSG00000163412	ENST00000481525	non-coding intronic	None	None	None	None	None	985	None
rs9822700	chr3	71700693	T|R	1	EIF4E3	ENSG00000163412	ENST00000468147	non-coding intronic	None	None	None	None	None	6752	None
rs9790286	chr3	71701325	C|G	1	AC097634.4	ENSG00000285708	ENST00000647725	intronic	None	None	None	None	None	1617	None
rs9790286	chr3	71701325	C|G	1	AC097634.4	ENSG00000285708	ENST00000650530	intronic	None	None	None	None	None	9087	None
rs9790286	chr3	71701325	C|G	1	EIF4E3	ENSG00000163412	ENST00000295612	intronic	None	None	None	None	None	1617	None
rs9790286	chr3	71701325	C|G	1	EIF4E3	ENSG00000163412	ENST00000389826	intronic	None	None	None	None	None	1617	None
rs9790286	chr3	71701325	C|G	1	EIF4E3	ENSG00000163412	ENST00000421769	intronic	None	None	None	None	None	1617	None
rs9790286	chr3	71701325	C|G	1	EIF4E3	ENSG00000163412	ENST00000425534	intronic	None	None	None	None	None	1617	None
rs9790286	chr3	71701325	C|G	1	EIF4E3	ENSG00000163412	ENST00000448225	intronic	None	None	None	None	None	1617	None
rs9790286	chr3	71701325	C|G	1	EIF4E3	ENSG00000163412	ENST00000469524	intronic	None	None	None	None	None	1617	None
rs9790286	chr3	71701325	C|G	1	EIF4E3	ENSG00000163412	ENST00000496214	intronic	None	None	None	None	None	1617	None
rs9790286	chr3	71701325	C|G	1	EIF4E3	ENSG00000163412	ENST00000497838	intronic	None	None	None	None	None	1617	None
rs9790286	chr3	71701325	C|G	1	EIF4E3	ENSG00000163412	ENST00000481525	non-coding intronic	None	None	None	None	None	1617	None
rs9790286	chr3	71701325	C|G	1	EIF4E3	ENSG00000163412	ENST00000468147	non-coding intronic	None	None	None	None	None	7384	None
rs9790291	chr3	71701510	C|G	1	AC097634.4	ENSG00000285708	ENST00000647725	intronic	None	None	None	None	None	1802	None
rs9790291	chr3	71701510	C|G	1	AC097634.4	ENSG00000285708	ENST00000650530	intronic	None	None	None	None	None	8902	None
rs9790291	chr3	71701510	C|G	1	EIF4E3	ENSG00000163412	ENST00000295612	intronic	None	None	None	None	None	1802	None
rs9790291	chr3	71701510	C|G	1	EIF4E3	ENSG00000163412	ENST00000389826	intronic	None	None	None	None	None	1802	None
rs9790291	chr3	71701510	C|G	1	EIF4E3	ENSG00000163412	ENST00000421769	intronic	None	None	None	None	None	1802	None
rs9790291	chr3	71701510	C|G	1	EIF4E3	ENSG00000163412	ENST00000425534	intronic	None	None	None	None	None	1802	None
rs9790291	chr3	71701510	C|G	1	EIF4E3	ENSG00000163412	ENST00000448225	intronic	None	None	None	None	None	1802	None
rs9790291	chr3	71701510	C|G	1	EIF4E3	ENSG00000163412	ENST00000469524	intronic	None	None	None	None	None	1802	None
rs9790291	chr3	71701510	C|G	1	EIF4E3	ENSG00000163412	ENST00000496214	intronic	None	None	None	None	None	1802	None
rs9790291	chr3	71701510	C|G	1	EIF4E3	ENSG00000163412	ENST00000497838	intronic	None	None	None	None	None	1802	None
rs9790291	chr3	71701510	C|G	1	EIF4E3	ENSG00000163412	ENST00000481525	non-coding intronic	None	None	None	None	None	1802	None
rs9790291	chr3	71701510	C|G	1	EIF4E3	ENSG00000163412	ENST00000468147	non-coding intronic	None	None	None	None	None	7569	None
rs1447904	chr3	71703256	T|C	1	AC097634.4	ENSG00000285708	ENST00000647725	intronic	None	None	None	None	None	3548	None
rs1447904	chr3	71703256	T|C	1	AC097634.4	ENSG00000285708	ENST00000650530	intronic	None	None	None	None	None	7156	None
rs1447904	chr3	71703256	T|C	1	EIF4E3	ENSG00000163412	ENST00000295612	intronic	None	None	None	None	None	3548	None
rs1447904	chr3	71703256	T|C	1	EIF4E3	ENSG00000163412	ENST00000389826	intronic	None	None	None	None	None	3548	None
rs1447904	chr3	71703256	T|C	1	EIF4E3	ENSG00000163412	ENST00000421769	intronic	None	None	None	None	None	3548	None
rs1447904	chr3	71703256	T|C	1	EIF4E3	ENSG00000163412	ENST00000425534	intronic	None	None	None	None	None	3548	None
rs1447904	chr3	71703256	T|C	1	EIF4E3	ENSG00000163412	ENST00000448225	intronic	None	None	None	None	None	3548	None
rs1447904	chr3	71703256	T|C	1	EIF4E3	ENSG00000163412	ENST00000469524	intronic	None	None	None	None	None	3548	None
rs1447904	chr3	71703256	T|C	1	EIF4E3	ENSG00000163412	ENST00000496214	intronic	None	None	None	None	None	3548	None
rs1447904	chr3	71703256	T|C	1	EIF4E3	ENSG00000163412	ENST00000497838	intronic	None	None	None	None	None	3548	None
rs1447904	chr3	71703256	T|C	1	EIF4E3	ENSG00000163412	ENST00000481525	non-coding intronic	None	None	None	None	None	3548	None
rs1447904	chr3	71703256	T|C	1	EIF4E3	ENSG00000163412	ENST00000468147	non-coding intronic	None	None	None	None	None	7156	None
rs1349030	chr3	71703601	C|T	1	AC097634.4	ENSG00000285708	ENST00000647725	intronic	None	None	None	None	None	3893	None
rs1349030	chr3	71703601	C|T	1	AC097634.4	ENSG00000285708	ENST00000650530	intronic	None	None	None	None	None	6811	None
rs1349030	chr3	71703601	C|T	1	EIF4E3	ENSG00000163412	ENST00000295612	intronic	None	None	None	None	None	3893	None
rs1349030	chr3	71703601	C|T	1	EIF4E3	ENSG00000163412	ENST00000389826	intronic	None	None	None	None	None	3893	None
rs1349030	chr3	71703601	C|T	1	EIF4E3	ENSG00000163412	ENST00000421769	intronic	None	None	None	None	None	3893	None
rs1349030	chr3	71703601	C|T	1	EIF4E3	ENSG00000163412	ENST00000425534	intronic	None	None	None	None	None	3893	None
rs1349030	chr3	71703601	C|T	1	EIF4E3	ENSG00000163412	ENST00000448225	intronic	None	None	None	None	None	3893	None
rs1349030	chr3	71703601	C|T	1	EIF4E3	ENSG00000163412	ENST00000469524	intronic	None	None	None	None	None	3893	None
rs1349030	chr3	71703601	C|T	1	EIF4E3	ENSG00000163412	ENST00000496214	intronic	None	None	None	None	None	3893	None
rs1349030	chr3	71703601	C|T	1	EIF4E3	ENSG00000163412	ENST00000497838	intronic	None	None	None	None	None	3893	None
rs1349030	chr3	71703601	C|T	1	EIF4E3	ENSG00000163412	ENST00000481525	non-coding intronic	None	None	None	None	None	3893	None
rs1349030	chr3	71703601	C|T	1	EIF4E3	ENSG00000163412	ENST00000468147	non-coding intronic	None	None	None	None	None	6811	None
rs1349029	chr3	71703955	A|C	1	AC097634.4	ENSG00000285708	ENST00000647725	intronic	None	None	None	None	None	4247	None
rs1349029	chr3	71703955	A|C	1	AC097634.4	ENSG00000285708	ENST00000650530	intronic	None	None	None	None	None	6457	None
rs1349029	chr3	71703955	A|C	1	EIF4E3	ENSG00000163412	ENST00000295612	intronic	None	None	None	None	None	4247	None
rs1349029	chr3	71703955	A|C	1	EIF4E3	ENSG00000163412	ENST00000389826	intronic	None	None	None	None	None	4247	None
rs1349029	chr3	71703955	A|C	1	EIF4E3	ENSG00000163412	ENST00000421769	intronic	None	None	None	None	None	4247	None
rs1349029	chr3	71703955	A|C	1	EIF4E3	ENSG00000163412	ENST00000425534	intronic	None	None	None	None	None	4247	None
rs1349029	chr3	71703955	A|C	1	EIF4E3	ENSG00000163412	ENST00000448225	intronic	None	None	None	None	None	4247	None
rs1349029	chr3	71703955	A|C	1	EIF4E3	ENSG00000163412	ENST00000469524	intronic	None	None	None	None	None	4247	None
rs1349029	chr3	71703955	A|C	1	EIF4E3	ENSG00000163412	ENST00000496214	intronic	None	None	None	None	None	4247	None
rs1349029	chr3	71703955	A|C	1	EIF4E3	ENSG00000163412	ENST00000497838	intronic	None	None	None	None	None	4247	None
rs1349029	chr3	71703955	A|C	1	EIF4E3	ENSG00000163412	ENST00000481525	non-coding intronic	None	None	None	None	None	4247	None
rs1349029	chr3	71703955	A|C	1	EIF4E3	ENSG00000163412	ENST00000468147	non-coding intronic	None	None	None	None	None	6457	None
rs2218651	chr3	71704047	G|A	1	AC097634.4	ENSG00000285708	ENST00000647725	intronic	None	None	None	None	None	4339	None
rs2218651	chr3	71704047	G|A	1	AC097634.4	ENSG00000285708	ENST00000650530	intronic	None	None	None	None	None	6365	None
rs2218651	chr3	71704047	G|A	1	EIF4E3	ENSG00000163412	ENST00000295612	intronic	None	None	None	None	None	4339	None
rs2218651	chr3	71704047	G|A	1	EIF4E3	ENSG00000163412	ENST00000389826	intronic	None	None	None	None	None	4339	None
rs2218651	chr3	71704047	G|A	1	EIF4E3	ENSG00000163412	ENST00000421769	intronic	None	None	None	None	None	4339	None
rs2218651	chr3	71704047	G|A	1	EIF4E3	ENSG00000163412	ENST00000425534	intronic	None	None	None	None	None	4339	None
rs2218651	chr3	71704047	G|A	1	EIF4E3	ENSG00000163412	ENST00000448225	intronic	None	None	None	None	None	4339	None
rs2218651	chr3	71704047	G|A	1	EIF4E3	ENSG00000163412	ENST00000469524	intronic	None	None	None	None	None	4339	None
rs2218651	chr3	71704047	G|A	1	EIF4E3	ENSG00000163412	ENST00000496214	intronic	None	None	None	None	None	4339	None
rs2218651	chr3	71704047	G|A	1	EIF4E3	ENSG00000163412	ENST00000497838	intronic	None	None	None	None	None	4339	None
rs2218651	chr3	71704047	G|A	1	EIF4E3	ENSG00000163412	ENST00000481525	non-coding intronic	None	None	None	None	None	4339	None
rs2218651	chr3	71704047	G|A	1	EIF4E3	ENSG00000163412	ENST00000468147	non-coding intronic	None	None	None	None	None	6365	None
rs113927094	chr4	98875794	A|G	1	EIF4E	ENSG00000151247	ENST00000450253	3utr	7413	None	None	None	None	None	None
rs7693840	chr4	98876400	G|T	1	EIF4E	ENSG00000151247	ENST00000450253	3utr	6807	None	None	None	None	None	None
rs72893526	chr4	98877859	C|T	1	EIF4E	ENSG00000151247	ENST00000450253	3utr	5348	None	None	None	None	None	None
rs72893533	chr4	98886727	G|A	1	EIF4E	ENSG00000151247	ENST00000505829	3downstream	None	None	None	None	None	None	None
rs72893533	chr4	98886727	G|A	1	EIF4E	ENSG00000151247	ENST00000505992	intronic	None	None	None	None	None	181	None
rs72893533	chr4	98886727	G|A	1	EIF4E	ENSG00000151247	ENST00000511644	intronic	None	None	None	None	None	352	None
rs72893533	chr4	98886727	G|A	1	EIF4E	ENSG00000151247	ENST00000280892	intronic	None	None	None	None	None	352	None
rs72893533	chr4	98886727	G|A	1	EIF4E	ENSG00000151247	ENST00000450253	intronic	None	None	None	None	None	352	None
rs72893533	chr4	98886727	G|A	1	EIF4E	ENSG00000151247	ENST00000504432	intronic	None	None	None	None	None	352	None
rs72893533	chr4	98886727	G|A	1	EIF4E	ENSG00000151247	ENST00000515638	intronic	None	None	None	None	None	352	None
rs72893533	chr4	98886727	G|A	1	EIF4E	ENSG00000151247	ENST00000507665	non-coding	767	None	None	None	None	None	None
rs72893533	chr4	98886727	G|A	1	EIF4E	ENSG00000151247	ENST00000505194	non-coding intronic	None	None	None	None	None	352	None
rs78191566	chr4	98890836	C|T	1	EIF4E	ENSG00000151247	ENST00000280892	intronic	None	None	None	None	None	401	None
rs78191566	chr4	98890836	C|T	1	EIF4E	ENSG00000151247	ENST00000450253	intronic	None	None	None	None	None	401	None
rs78191566	chr4	98890836	C|T	1	EIF4E	ENSG00000151247	ENST00000504432	intronic	None	None	None	None	None	401	None
rs78191566	chr4	98890836	C|T	1	EIF4E	ENSG00000151247	ENST00000505992	intronic	None	None	None	None	None	401	None
rs78191566	chr4	98890836	C|T	1	EIF4E	ENSG00000151247	ENST00000511644	intronic	None	None	None	None	None	401	None
rs78191566	chr4	98890836	C|T	1	EIF4E	ENSG00000151247	ENST00000515638	intronic	None	None	None	None	None	3669	None
rs78191566	chr4	98890836	C|T	1	EIF4E	ENSG00000151247	ENST00000505194	non-coding	63	None	None	None	None	None	None
rs78191566	chr4	98890836	C|T	1	EIF4E	ENSG00000151247	ENST00000505829	non-coding intronic	None	None	None	None	None	401	None
rs78191566	chr4	98890836	C|T	1	EIF4E	ENSG00000151247	ENST00000507665	non-coding intronic	None	None	None	None	None	401	None
rs72893538	chr4	98892609	G|C	1	EIF4E	ENSG00000151247	ENST00000505194	5upstream	None	None	None	None	None	None	None
rs72893538	chr4	98892609	G|C	1	EIF4E	ENSG00000151247	ENST00000505829	5upstream	None	None	None	None	None	None	None
rs72893538	chr4	98892609	G|C	1	EIF4E	ENSG00000151247	ENST00000280892	intronic	None	None	None	None	None	1277	None
rs72893538	chr4	98892609	G|C	1	EIF4E	ENSG00000151247	ENST00000450253	intronic	None	None	None	None	None	1277	None
rs72893538	chr4	98892609	G|C	1	EIF4E	ENSG00000151247	ENST00000504432	intronic	None	None	None	None	None	1277	None
rs72893538	chr4	98892609	G|C	1	EIF4E	ENSG00000151247	ENST00000505992	intronic	None	None	None	None	None	1277	None
rs72893538	chr4	98892609	G|C	1	EIF4E	ENSG00000151247	ENST00000511644	intronic	None	None	None	None	None	1277	None
rs72893538	chr4	98892609	G|C	1	EIF4E	ENSG00000151247	ENST00000515638	intronic	None	None	None	None	None	5442	None
rs72893538	chr4	98892609	G|C	1	EIF4E	ENSG00000151247	ENST00000507665	non-coding intronic	None	None	None	None	None	1277	None
rs72893541	chr4	98893393	T|C	1	EIF4E	ENSG00000151247	ENST00000504472	3downstream	None	None	None	None	None	None	None
rs72893541	chr4	98893393	T|C	1	EIF4E	ENSG00000151247	ENST00000505829	5upstream	None	None	None	None	None	None	None
rs72893541	chr4	98893393	T|C	1	EIF4E	ENSG00000151247	ENST00000280892	intronic	None	None	None	None	None	2061	None
rs72893541	chr4	98893393	T|C	1	EIF4E	ENSG00000151247	ENST00000450253	intronic	None	None	None	None	None	2061	None
rs72893541	chr4	98893393	T|C	1	EIF4E	ENSG00000151247	ENST00000504432	intronic	None	None	None	None	None	2061	None
rs72893541	chr4	98893393	T|C	1	EIF4E	ENSG00000151247	ENST00000505992	intronic	None	None	None	None	None	2061	None
rs72893541	chr4	98893393	T|C	1	EIF4E	ENSG00000151247	ENST00000511644	intronic	None	None	None	None	None	2061	None
rs72893541	chr4	98893393	T|C	1	EIF4E	ENSG00000151247	ENST00000515638	intronic	None	None	None	None	None	6226	None
rs72893541	chr4	98893393	T|C	1	EIF4E	ENSG00000151247	ENST00000507665	non-coding intronic	None	None	None	None	None	2061	None
rs112405975	chr4	98896224	A|T	1	EIF4E	ENSG00000151247	ENST00000280892	intronic	None	None	None	None	None	4892	None
rs112405975	chr4	98896224	A|T	1	EIF4E	ENSG00000151247	ENST00000450253	intronic	None	None	None	None	None	4892	None
rs112405975	chr4	98896224	A|T	1	EIF4E	ENSG00000151247	ENST00000504432	intronic	None	None	None	None	None	4892	None
rs112405975	chr4	98896224	A|T	1	EIF4E	ENSG00000151247	ENST00000505992	intronic	None	None	None	None	None	4892	None
rs112405975	chr4	98896224	A|T	1	EIF4E	ENSG00000151247	ENST00000511644	intronic	None	None	None	None	None	4892	None
rs112405975	chr4	98896224	A|T	1	EIF4E	ENSG00000151247	ENST00000515638	intronic	None	None	None	None	None	5652	None
rs112405975	chr4	98896224	A|T	1	EIF4E	ENSG00000151247	ENST00000504472	non-coding intronic	None	None	None	None	None	661	None
rs112405975	chr4	98896224	A|T	1	EIF4E	ENSG00000151247	ENST00000507665	non-coding intronic	None	None	None	None	None	4892	None
rs72893544	chr4	98897108	G|T	1	EIF4E	ENSG00000151247	ENST00000515638	intronic	None	None	None	None	None	4768	None
rs72893544	chr4	98897108	G|T	1	EIF4E	ENSG00000151247	ENST00000280892	intronic	None	None	None	None	None	4768	None
rs72893544	chr4	98897108	G|T	1	EIF4E	ENSG00000151247	ENST00000450253	intronic	None	None	None	None	None	4768	None
rs72893544	chr4	98897108	G|T	1	EIF4E	ENSG00000151247	ENST00000504432	intronic	None	None	None	None	None	4768	None
rs72893544	chr4	98897108	G|T	1	EIF4E	ENSG00000151247	ENST00000505992	intronic	None	None	None	None	None	4768	None
rs72893544	chr4	98897108	G|T	1	EIF4E	ENSG00000151247	ENST00000511644	intronic	None	None	None	None	None	4768	None
rs72893544	chr4	98897108	G|T	1	EIF4E	ENSG00000151247	ENST00000504472	non-coding intronic	None	None	None	None	None	1545	None
rs72893544	chr4	98897108	G|T	1	EIF4E	ENSG00000151247	ENST00000507665	non-coding intronic	None	None	None	None	None	4768	None
rs72893547	chr4	98897670	T|C	1	EIF4E	ENSG00000151247	ENST00000515638	intronic	None	None	None	None	None	4206	None
rs72893547	chr4	98897670	T|C	1	EIF4E	ENSG00000151247	ENST00000280892	intronic	None	None	None	None	None	4206	None
rs72893547	chr4	98897670	T|C	1	EIF4E	ENSG00000151247	ENST00000450253	intronic	None	None	None	None	None	4206	None
rs72893547	chr4	98897670	T|C	1	EIF4E	ENSG00000151247	ENST00000504432	intronic	None	None	None	None	None	4206	None
rs72893547	chr4	98897670	T|C	1	EIF4E	ENSG00000151247	ENST00000505992	intronic	None	None	None	None	None	4206	None
rs72893547	chr4	98897670	T|C	1	EIF4E	ENSG00000151247	ENST00000511644	intronic	None	None	None	None	None	4206	None
rs72893547	chr4	98897670	T|C	1	EIF4E	ENSG00000151247	ENST00000504472	non-coding intronic	None	None	None	None	None	2107	None
rs72893547	chr4	98897670	T|C	1	EIF4E	ENSG00000151247	ENST00000507665	non-coding intronic	None	None	None	None	None	4206	None
rs72905036	chr4	98901030	T|C	1	EIF4E	ENSG00000151247	ENST00000515638	intronic	None	None	None	None	None	846	None
rs72905036	chr4	98901030	T|C	1	EIF4E	ENSG00000151247	ENST00000280892	intronic	None	None	None	None	None	846	None
rs72905036	chr4	98901030	T|C	1	EIF4E	ENSG00000151247	ENST00000450253	intronic	None	None	None	None	None	846	None
rs72905036	chr4	98901030	T|C	1	EIF4E	ENSG00000151247	ENST00000504432	intronic	None	None	None	None	None	846	None
rs72905036	chr4	98901030	T|C	1	EIF4E	ENSG00000151247	ENST00000505992	intronic	None	None	None	None	None	846	None
rs72905036	chr4	98901030	T|C	1	EIF4E	ENSG00000151247	ENST00000511644	intronic	None	None	None	None	None	846	None
rs72905036	chr4	98901030	T|C	1	EIF4E	ENSG00000151247	ENST00000507665	non-coding intronic	None	None	None	None	None	846	None
rs72905036	chr4	98901030	T|C	1	EIF4E	ENSG00000151247	ENST00000504472	non-coding intronic	None	None	None	None	None	846	None
rs112050937	chr4	98901259	G|W	1	EIF4E	ENSG00000151247	ENST00000515638	intronic	None	None	None	None	None	617	None
rs112050937	chr4	98901259	G|W	1	EIF4E	ENSG00000151247	ENST00000280892	intronic	None	None	None	None	None	617	None
rs112050937	chr4	98901259	G|W	1	EIF4E	ENSG00000151247	ENST00000450253	intronic	None	None	None	None	None	617	None
rs112050937	chr4	98901259	G|W	1	EIF4E	ENSG00000151247	ENST00000504432	intronic	None	None	None	None	None	617	None
rs112050937	chr4	98901259	G|W	1	EIF4E	ENSG00000151247	ENST00000505992	intronic	None	None	None	None	None	617	None
rs112050937	chr4	98901259	G|W	1	EIF4E	ENSG00000151247	ENST00000511644	intronic	None	None	None	None	None	617	None
rs112050937	chr4	98901259	G|W	1	EIF4E	ENSG00000151247	ENST00000507665	non-coding intronic	None	None	None	None	None	617	None
rs112050937	chr4	98901259	G|W	1	EIF4E	ENSG00000151247	ENST00000504472	non-coding intronic	None	None	None	None	None	617	None
rs72905048	chr4	98906509	A|G	1	EIF4E	ENSG00000151247	ENST00000504432	intronic	None	None	None	None	None	3169	None
rs72905048	chr4	98906509	A|G	1	EIF4E	ENSG00000151247	ENST00000280892	intronic	None	None	None	None	None	4527	None
rs72905048	chr4	98906509	A|G	1	EIF4E	ENSG00000151247	ENST00000450253	intronic	None	None	None	None	None	4527	None
rs72905048	chr4	98906509	A|G	1	EIF4E	ENSG00000151247	ENST00000505992	intronic	None	None	None	None	None	4527	None
rs72905048	chr4	98906509	A|G	1	EIF4E	ENSG00000151247	ENST00000511644	intronic	None	None	None	None	None	4527	None
rs72905048	chr4	98906509	A|G	1	EIF4E	ENSG00000151247	ENST00000515638	intronic	None	None	None	None	None	4527	None
rs72905048	chr4	98906509	A|G	1	EIF4E	ENSG00000151247	ENST00000504472	non-coding intronic	None	None	None	None	None	4527	None
rs72905048	chr4	98906509	A|G	1	EIF4E	ENSG00000151247	ENST00000507665	non-coding intronic	None	None	None	None	None	4527	None
rs72905053	chr4	98910383	A|C	1	EIF4E	ENSG00000151247	ENST00000504432	intronic	None	None	None	None	None	424	None
rs72905053	chr4	98910383	A|C	1	EIF4E	ENSG00000151247	ENST00000280892	intronic	None	None	None	None	None	8401	None
rs72905053	chr4	98910383	A|C	1	EIF4E	ENSG00000151247	ENST00000450253	intronic	None	None	None	None	None	8401	None
rs72905053	chr4	98910383	A|C	1	EIF4E	ENSG00000151247	ENST00000505992	intronic	None	None	None	None	None	8401	None
rs72905053	chr4	98910383	A|C	1	EIF4E	ENSG00000151247	ENST00000511644	intronic	None	None	None	None	None	8401	None
rs72905053	chr4	98910383	A|C	1	EIF4E	ENSG00000151247	ENST00000515638	intronic	None	None	None	None	None	8401	None
rs72905053	chr4	98910383	A|C	1	EIF4E	ENSG00000151247	ENST00000504472	non-coding intronic	None	None	None	None	None	8401	None
rs72905053	chr4	98910383	A|C	1	EIF4E	ENSG00000151247	ENST00000507665	non-coding intronic	None	None	None	None	None	8401	None
rs72905053	chr4	98910383	A|C	1	TBCAP3	ENSG00000249055	ENST00000512475	5upstream	None	None	None	None	None	None	None
rs112076614	chr4	98911489	A|G	1	EIF4E	ENSG00000151247	ENST00000504432	intronic	None	None	None	None	None	1530	None
rs112076614	chr4	98911489	A|G	1	EIF4E	ENSG00000151247	ENST00000280892	intronic	None	None	None	None	None	9507	None
rs112076614	chr4	98911489	A|G	1	EIF4E	ENSG00000151247	ENST00000450253	intronic	None	None	None	None	None	9507	None
rs112076614	chr4	98911489	A|G	1	EIF4E	ENSG00000151247	ENST00000505992	intronic	None	None	None	None	None	9507	None
rs112076614	chr4	98911489	A|G	1	EIF4E	ENSG00000151247	ENST00000511644	intronic	None	None	None	None	None	9507	None
rs112076614	chr4	98911489	A|G	1	EIF4E	ENSG00000151247	ENST00000515638	intronic	None	None	None	None	None	9507	None
rs112076614	chr4	98911489	A|G	1	EIF4E	ENSG00000151247	ENST00000504472	non-coding intronic	None	None	None	None	None	9507	None
rs112076614	chr4	98911489	A|G	1	EIF4E	ENSG00000151247	ENST00000507665	non-coding intronic	None	None	None	None	None	9507	None
rs112076614	chr4	98911489	A|G	1	TBCAP3	ENSG00000249055	ENST00000512475	5upstream	None	None	None	None	None	None	None
rs112930999	chr4	98915645	A|G	1	EIF4E	ENSG00000151247	ENST00000504432	intronic	None	None	None	None	None	5686	None
rs112930999	chr4	98915645	A|G	1	EIF4E	ENSG00000151247	ENST00000280892	intronic	None	None	None	None	None	13250	None
rs112930999	chr4	98915645	A|G	1	EIF4E	ENSG00000151247	ENST00000450253	intronic	None	None	None	None	None	13450	None
rs112930999	chr4	98915645	A|G	1	EIF4E	ENSG00000151247	ENST00000505992	intronic	None	None	None	None	None	13450	None
rs112930999	chr4	98915645	A|G	1	EIF4E	ENSG00000151247	ENST00000511644	intronic	None	None	None	None	None	13450	None
rs112930999	chr4	98915645	A|G	1	EIF4E	ENSG00000151247	ENST00000515638	intronic	None	None	None	None	None	13450	None
rs112930999	chr4	98915645	A|G	1	EIF4E	ENSG00000151247	ENST00000504472	non-coding intronic	None	None	None	None	None	13450	None
rs112930999	chr4	98915645	A|G	1	EIF4E	ENSG00000151247	ENST00000507665	non-coding intronic	None	None	None	None	None	13450	None
rs111663012	chr4	98916083	C|T	1	EIF4E	ENSG00000151247	ENST00000504432	intronic	None	None	None	None	None	6124	None
rs111663012	chr4	98916083	C|T	1	EIF4E	ENSG00000151247	ENST00000280892	intronic	None	None	None	None	None	12812	None
rs111663012	chr4	98916083	C|T	1	EIF4E	ENSG00000151247	ENST00000450253	intronic	None	None	None	None	None	13012	None
rs111663012	chr4	98916083	C|T	1	EIF4E	ENSG00000151247	ENST00000505992	intronic	None	None	None	None	None	13012	None
rs111663012	chr4	98916083	C|T	1	EIF4E	ENSG00000151247	ENST00000511644	intronic	None	None	None	None	None	13012	None
rs111663012	chr4	98916083	C|T	1	EIF4E	ENSG00000151247	ENST00000515638	intronic	None	None	None	None	None	13012	None
rs111663012	chr4	98916083	C|T	1	EIF4E	ENSG00000151247	ENST00000504472	non-coding intronic	None	None	None	None	None	13012	None
rs111663012	chr4	98916083	C|T	1	EIF4E	ENSG00000151247	ENST00000507665	non-coding intronic	None	None	None	None	None	13012	None
rs72905075	chr4	98922142	C|T	1	EIF4E	ENSG00000151247	ENST00000280892	intronic	None	None	None	None	None	6753	None
rs72905075	chr4	98922142	C|T	1	EIF4E	ENSG00000151247	ENST00000450253	intronic	None	None	None	None	None	6953	None
rs72905075	chr4	98922142	C|T	1	EIF4E	ENSG00000151247	ENST00000505992	intronic	None	None	None	None	None	6953	None
rs72905075	chr4	98922142	C|T	1	EIF4E	ENSG00000151247	ENST00000511644	intronic	None	None	None	None	None	6953	None
rs72905075	chr4	98922142	C|T	1	EIF4E	ENSG00000151247	ENST00000515638	intronic	None	None	None	None	None	6953	None
rs72905075	chr4	98922142	C|T	1	EIF4E	ENSG00000151247	ENST00000504432	intronic	None	None	None	None	None	6953	None
rs72905075	chr4	98922142	C|T	1	EIF4E	ENSG00000151247	ENST00000504472	non-coding intronic	None	None	None	None	None	6953	None
rs72905075	chr4	98922142	C|T	1	EIF4E	ENSG00000151247	ENST00000507665	non-coding intronic	None	None	None	None	None	6953	None
rs6834230	chr4	98926725	C|T	1	EIF4E	ENSG00000151247	ENST00000280892	intronic	None	None	None	None	None	2170	None
rs6834230	chr4	98926725	C|T	1	EIF4E	ENSG00000151247	ENST00000450253	intronic	None	None	None	None	None	2370	None
rs6834230	chr4	98926725	C|T	1	EIF4E	ENSG00000151247	ENST00000505992	intronic	None	None	None	None	None	2370	None
rs6834230	chr4	98926725	C|T	1	EIF4E	ENSG00000151247	ENST00000511644	intronic	None	None	None	None	None	2370	None
rs6834230	chr4	98926725	C|T	1	EIF4E	ENSG00000151247	ENST00000515638	intronic	None	None	None	None	None	2370	None
rs6834230	chr4	98926725	C|T	1	EIF4E	ENSG00000151247	ENST00000504432	intronic	None	None	None	None	None	2370	None
rs6834230	chr4	98926725	C|T	1	EIF4E	ENSG00000151247	ENST00000418385	non-coding intronic	None	None	None	None	None	211	None
rs6834230	chr4	98926725	C|T	1	EIF4E	ENSG00000151247	ENST00000504472	non-coding intronic	None	None	None	None	None	2370	None
rs6834230	chr4	98926725	C|T	1	EIF4E	ENSG00000151247	ENST00000507665	non-coding intronic	None	None	None	None	None	2370	None
rs7124435	chr11	5680589	G|A	1	TRIM5	ENSG00000132256	ENST00000492086	5upstream	None	None	None	None	None	None	None
rs7124435	chr11	5680589	G|A	1	TRIM5	ENSG00000132256	ENST00000438025	5upstream	None	None	None	None	None	None	None
rs7124435	chr11	5680589	G|A	1	TRIM5	ENSG00000132256	ENST00000465634	5upstream	None	None	None	None	None	None	None
rs7124435	chr11	5680589	G|A	1	TRIM5	ENSG00000132256	ENST00000483835	5upstream	None	None	None	None	None	None	None
rs7124435	chr11	5680589	G|A	1	TRIM5	ENSG00000132256	ENST00000487241	5upstream	None	None	None	None	None	None	None
rs7124435	chr11	5680589	G|A	1	TRIM5	ENSG00000132256	ENST00000433961	5upstream	None	None	None	None	None	None	None
rs7124435	chr11	5680589	G|A	1	TRIM5	ENSG00000132256	ENST00000419850	intronic	None	None	None	None	None	351	None
rs7124435	chr11	5680589	G|A	1	TRIM5	ENSG00000132256	ENST00000380034	intronic	None	None	None	None	None	351	None
rs7124435	chr11	5680589	G|A	1	TRIM5	ENSG00000132256	ENST00000396847	intronic	None	None	None	None	None	351	None
rs7124435	chr11	5680589	G|A	1	TRIM5	ENSG00000132256	ENST00000380027	intronic	None	None	None	None	None	351	None
rs7124435	chr11	5680589	G|A	1	TRIM5	ENSG00000132256	ENST00000412903	intronic	None	None	None	None	None	351	None
rs4992800	chr11	5681232	A|C	1	TRIM5	ENSG00000132256	ENST00000492086	5upstream	None	None	None	None	None	None	None
rs4992800	chr11	5681232	A|C	1	TRIM5	ENSG00000132256	ENST00000438025	5upstream	None	None	None	None	None	None	None
rs4992800	chr11	5681232	A|C	1	TRIM5	ENSG00000132256	ENST00000465634	5upstream	None	None	None	None	None	None	None
rs4992800	chr11	5681232	A|C	1	TRIM5	ENSG00000132256	ENST00000483835	5upstream	None	None	None	None	None	None	None
rs4992800	chr11	5681232	A|C	1	TRIM5	ENSG00000132256	ENST00000487241	5upstream	None	None	None	None	None	None	None
rs4992800	chr11	5681232	A|C	1	TRIM5	ENSG00000132256	ENST00000433961	5upstream	None	None	None	None	None	None	None
rs4992800	chr11	5681232	A|C	1	TRIM5	ENSG00000132256	ENST00000419850	intronic	None	None	None	None	None	994	None
rs4992800	chr11	5681232	A|C	1	TRIM5	ENSG00000132256	ENST00000380034	intronic	None	None	None	None	None	994	None
rs4992800	chr11	5681232	A|C	1	TRIM5	ENSG00000132256	ENST00000396847	intronic	None	None	None	None	None	994	None
rs4992800	chr11	5681232	A|C	1	TRIM5	ENSG00000132256	ENST00000380027	intronic	None	None	None	None	None	994	None
rs4992800	chr11	5681232	A|C	1	TRIM5	ENSG00000132256	ENST00000412903	intronic	None	None	None	None	None	994	None
rs4992803	chr11	5681333	A|G	1	TRIM5	ENSG00000132256	ENST00000438025	5upstream	None	None	None	None	None	None	None
rs4992803	chr11	5681333	A|G	1	TRIM5	ENSG00000132256	ENST00000465634	5upstream	None	None	None	None	None	None	None
rs4992803	chr11	5681333	A|G	1	TRIM5	ENSG00000132256	ENST00000483835	5upstream	None	None	None	None	None	None	None
rs4992803	chr11	5681333	A|G	1	TRIM5	ENSG00000132256	ENST00000487241	5upstream	None	None	None	None	None	None	None
rs4992803	chr11	5681333	A|G	1	TRIM5	ENSG00000132256	ENST00000433961	5upstream	None	None	None	None	None	None	None
rs4992803	chr11	5681333	A|G	1	TRIM5	ENSG00000132256	ENST00000419850	intronic	None	None	None	None	None	1095	None
rs4992803	chr11	5681333	A|G	1	TRIM5	ENSG00000132256	ENST00000380034	intronic	None	None	None	None	None	1095	None
rs4992803	chr11	5681333	A|G	1	TRIM5	ENSG00000132256	ENST00000396847	intronic	None	None	None	None	None	1095	None
rs4992803	chr11	5681333	A|G	1	TRIM5	ENSG00000132256	ENST00000380027	intronic	None	None	None	None	None	1095	None
rs4992803	chr11	5681333	A|G	1	TRIM5	ENSG00000132256	ENST00000412903	intronic	None	None	None	None	None	1095	None
rs4579958	chr11	5683217	G|H	1	TRIM5	ENSG00000132256	ENST00000419850	intronic	None	None	None	None	None	769	None
rs4579958	chr11	5683217	G|H	1	TRIM5	ENSG00000132256	ENST00000380034	intronic	None	None	None	None	None	1651	None
rs4579958	chr11	5683217	G|H	1	TRIM5	ENSG00000132256	ENST00000396847	intronic	None	None	None	None	None	1651	None
rs4579958	chr11	5683217	G|H	1	TRIM5	ENSG00000132256	ENST00000380027	intronic	None	None	None	None	None	1799	None
rs4579958	chr11	5683217	G|H	1	TRIM5	ENSG00000132256	ENST00000412903	intronic	None	None	None	None	None	2979	None
rs4329717	chr11	5683350	C|D	1	TRIM5	ENSG00000132256	ENST00000419850	intronic	None	None	None	None	None	636	None
rs4329717	chr11	5683350	C|D	1	TRIM5	ENSG00000132256	ENST00000380034	intronic	None	None	None	None	None	1518	None
rs4329717	chr11	5683350	C|D	1	TRIM5	ENSG00000132256	ENST00000396847	intronic	None	None	None	None	None	1518	None
rs4329717	chr11	5683350	C|D	1	TRIM5	ENSG00000132256	ENST00000380027	intronic	None	None	None	None	None	1666	None
rs4329717	chr11	5683350	C|D	1	TRIM5	ENSG00000132256	ENST00000412903	intronic	None	None	None	None	None	3112	None
rs1814720	chr11	5684077	G|H	1	TRIM5	ENSG00000132256	ENST00000419850	5utr	239	None	None	None	None	None	None
rs1814720	chr11	5684077	G|H	1	TRIM5	ENSG00000132256	ENST00000380034	intronic	None	None	None	None	None	791	None
rs1814720	chr11	5684077	G|H	1	TRIM5	ENSG00000132256	ENST00000396847	intronic	None	None	None	None	None	791	None
rs1814720	chr11	5684077	G|H	1	TRIM5	ENSG00000132256	ENST00000380027	intronic	None	None	None	None	None	939	None
rs1814720	chr11	5684077	G|H	1	TRIM5	ENSG00000132256	ENST00000412903	intronic	None	None	None	None	None	3839	None
rs1814721	chr11	5684090	T|C	1	TRIM5	ENSG00000132256	ENST00000419850	5utr	226	None	None	None	None	None	None
rs1814721	chr11	5684090	T|C	1	TRIM5	ENSG00000132256	ENST00000380034	intronic	None	None	None	None	None	778	None
rs1814721	chr11	5684090	T|C	1	TRIM5	ENSG00000132256	ENST00000396847	intronic	None	None	None	None	None	778	None
rs1814721	chr11	5684090	T|C	1	TRIM5	ENSG00000132256	ENST00000380027	intronic	None	None	None	None	None	926	None
rs1814721	chr11	5684090	T|C	1	TRIM5	ENSG00000132256	ENST00000412903	intronic	None	None	None	None	None	3852	None
rs10734538	chr11	5686324	T|M	1	TRIM5	ENSG00000132256	ENST00000396847	5upstream	None	None	None	None	None	None	None
rs10734538	chr11	5686324	T|M	1	TRIM5	ENSG00000132256	ENST00000419850	5upstream	None	None	None	None	None	None	None
rs10734538	chr11	5686324	T|M	1	TRIM5	ENSG00000132256	ENST00000380034	5upstream	None	None	None	None	None	None	None
rs10734538	chr11	5686324	T|M	1	TRIM5	ENSG00000132256	ENST00000380027	intronic	None	None	None	None	None	930	None
rs10734538	chr11	5686324	T|M	1	TRIM5	ENSG00000132256	ENST00000412903	intronic	None	None	None	None	None	6086	None
rs3018686	chr11	69056355	C|T	1	TPCN2	ENSG00000162341	ENST00000534832	3downstream	None	None	None	None	None	None	None
rs3018686	chr11	69056355	C|T	1	TPCN2	ENSG00000162341	ENST00000294309	intronic	None	None	None	None	None	1003	None
rs3018686	chr11	69056355	C|T	1	TPCN2	ENSG00000162341	ENST00000542467	intronic	None	None	None	None	None	1003	None
rs3018686	chr11	69056355	C|T	1	TPCN2	ENSG00000162341	ENST00000635811	intronic	None	None	None	None	None	1003	None
rs3018686	chr11	69056355	C|T	1	TPCN2	ENSG00000162341	ENST00000637342	intronic	None	None	None	None	None	1003	None
rs3018686	chr11	69056355	C|T	1	TPCN2	ENSG00000162341	ENST00000637504	intronic	None	None	None	None	None	1003	None
rs3018686	chr11	69056355	C|T	1	TPCN2	ENSG00000162341	ENST00000442692	non-coding intronic	None	None	None	None	None	1003	None
rs3018686	chr11	69056355	C|T	1	TPCN2	ENSG00000162341	ENST00000535009	non-coding intronic	None	None	None	None	None	1223	None
rs4930646	chr11	69058183	C|R	1	TPCN2	ENSG00000162341	ENST00000294309	intronic	None	None	None	None	None	489	None
rs4930646	chr11	69058183	C|R	1	TPCN2	ENSG00000162341	ENST00000542467	intronic	None	None	None	None	None	489	None
rs4930646	chr11	69058183	C|R	1	TPCN2	ENSG00000162341	ENST00000635811	intronic	None	None	None	None	None	489	None
rs4930646	chr11	69058183	C|R	1	TPCN2	ENSG00000162341	ENST00000637342	intronic	None	None	None	None	None	489	None
rs4930646	chr11	69058183	C|R	1	TPCN2	ENSG00000162341	ENST00000637504	intronic	None	None	None	None	None	489	None
rs4930646	chr11	69058183	C|R	1	TPCN2	ENSG00000162341	ENST00000442692	non-coding intronic	None	None	None	None	None	489	None
rs4930646	chr11	69058183	C|R	1	TPCN2	ENSG00000162341	ENST00000535009	non-coding intronic	None	None	None	None	None	489	None
rs7938398	chr11	69064441	C|T	1	TPCN2	ENSG00000162341	ENST00000294309	intronic	None	None	None	None	None	474	None
rs7938398	chr11	69064441	C|T	1	TPCN2	ENSG00000162341	ENST00000542467	intronic	None	None	None	None	None	474	None
rs7938398	chr11	69064441	C|T	1	TPCN2	ENSG00000162341	ENST00000635811	intronic	None	None	None	None	None	474	None
rs7938398	chr11	69064441	C|T	1	TPCN2	ENSG00000162341	ENST00000637342	intronic	None	None	None	None	None	474	None
rs7938398	chr11	69064441	C|T	1	TPCN2	ENSG00000162341	ENST00000637504	intronic	None	None	None	None	None	474	None
rs7938398	chr11	69064441	C|T	1	TPCN2	ENSG00000162341	ENST00000442692	non-coding intronic	None	None	None	None	None	474	None
rs7938398	chr11	69064441	C|T	1	TPCN2	ENSG00000162341	ENST00000535009	non-coding intronic	None	None	None	None	None	474	None
rs1466223	chr11	69065366	A|G	1	TPCN2	ENSG00000162341	ENST00000294309	intronic	None	None	None	None	None	1399	None
rs1466223	chr11	69065366	A|G	1	TPCN2	ENSG00000162341	ENST00000542467	intronic	None	None	None	None	None	1399	None
rs1466223	chr11	69065366	A|G	1	TPCN2	ENSG00000162341	ENST00000635811	intronic	None	None	None	None	None	1399	None
rs1466223	chr11	69065366	A|G	1	TPCN2	ENSG00000162341	ENST00000637342	intronic	None	None	None	None	None	1399	None
rs1466223	chr11	69065366	A|G	1	TPCN2	ENSG00000162341	ENST00000637504	intronic	None	None	None	None	None	1399	None
rs1466223	chr11	69065366	A|G	1	TPCN2	ENSG00000162341	ENST00000442692	non-coding intronic	None	None	None	None	None	1399	None
rs1466223	chr11	69065366	A|G	1	TPCN2	ENSG00000162341	ENST00000535009	non-coding intronic	None	None	None	None	None	1399	None
rs4930647	chr11	69065605	C|K	1	TPCN2	ENSG00000162341	ENST00000294309	intronic	None	None	None	None	None	1638	None
rs4930647	chr11	69065605	C|K	1	TPCN2	ENSG00000162341	ENST00000542467	intronic	None	None	None	None	None	1638	None
rs4930647	chr11	69065605	C|K	1	TPCN2	ENSG00000162341	ENST00000635811	intronic	None	None	None	None	None	1638	None
rs4930647	chr11	69065605	C|K	1	TPCN2	ENSG00000162341	ENST00000637342	intronic	None	None	None	None	None	1638	None
rs4930647	chr11	69065605	C|K	1	TPCN2	ENSG00000162341	ENST00000637504	intronic	None	None	None	None	None	1638	None
rs4930647	chr11	69065605	C|K	1	TPCN2	ENSG00000162341	ENST00000442692	non-coding intronic	None	None	None	None	None	1638	None
rs4930647	chr11	69065605	C|K	1	TPCN2	ENSG00000162341	ENST00000535009	non-coding intronic	None	None	None	None	None	1638	None
rs10896405	chr11	69066053	A|K	1	TPCN2	ENSG00000162341	ENST00000294309	intronic	None	None	None	None	None	1450	None
rs10896405	chr11	69066053	A|K	1	TPCN2	ENSG00000162341	ENST00000542467	intronic	None	None	None	None	None	1450	None
rs10896405	chr11	69066053	A|K	1	TPCN2	ENSG00000162341	ENST00000635811	intronic	None	None	None	None	None	1450	None
rs10896405	chr11	69066053	A|K	1	TPCN2	ENSG00000162341	ENST00000637342	intronic	None	None	None	None	None	1450	None
rs10896405	chr11	69066053	A|K	1	TPCN2	ENSG00000162341	ENST00000637504	intronic	None	None	None	None	None	1450	None
rs10896405	chr11	69066053	A|K	1	TPCN2	ENSG00000162341	ENST00000442692	non-coding intronic	None	None	None	None	None	1450	None
rs10896405	chr11	69066053	A|K	1	TPCN2	ENSG00000162341	ENST00000535009	non-coding intronic	None	None	None	None	None	1450	None
rs10896409	chr11	69066258	T|C	1	TPCN2	ENSG00000162341	ENST00000294309	intronic	None	None	None	None	None	1245	None
rs10896409	chr11	69066258	T|C	1	TPCN2	ENSG00000162341	ENST00000542467	intronic	None	None	None	None	None	1245	None
rs10896409	chr11	69066258	T|C	1	TPCN2	ENSG00000162341	ENST00000635811	intronic	None	None	None	None	None	1245	None
rs10896409	chr11	69066258	T|C	1	TPCN2	ENSG00000162341	ENST00000637342	intronic	None	None	None	None	None	1245	None
rs10896409	chr11	69066258	T|C	1	TPCN2	ENSG00000162341	ENST00000637504	intronic	None	None	None	None	None	1245	None
rs10896409	chr11	69066258	T|C	1	TPCN2	ENSG00000162341	ENST00000442692	non-coding intronic	None	None	None	None	None	1245	None
rs10896409	chr11	69066258	T|C	1	TPCN2	ENSG00000162341	ENST00000535009	non-coding intronic	None	None	None	None	None	1245	None
rs6591368	chr11	69067500	T|C	1	TPCN2	ENSG00000162341	ENST00000294309	intronic	None	None	None	None	None	3	None
rs6591368	chr11	69067500	T|C	1	TPCN2	ENSG00000162341	ENST00000542467	intronic	None	None	None	None	None	3	None
rs6591368	chr11	69067500	T|C	1	TPCN2	ENSG00000162341	ENST00000635811	intronic	None	None	None	None	None	3	None
rs6591368	chr11	69067500	T|C	1	TPCN2	ENSG00000162341	ENST00000637342	intronic	None	None	None	None	None	3	None
rs6591368	chr11	69067500	T|C	1	TPCN2	ENSG00000162341	ENST00000637504	intronic	None	None	None	None	None	3	None
rs6591368	chr11	69067500	T|C	1	TPCN2	ENSG00000162341	ENST00000442692	non-coding intronic	None	None	None	None	None	3	None
rs6591368	chr11	69067500	T|C	1	TPCN2	ENSG00000162341	ENST00000535009	non-coding intronic	None	None	None	None	None	3	None
rs4930648	chr11	69067904	A|K	1	TPCN2	ENSG00000162341	ENST00000294309	intronic	None	None	None	None	None	299	None
rs4930648	chr11	69067904	A|K	1	TPCN2	ENSG00000162341	ENST00000542467	intronic	None	None	None	None	None	299	None
rs4930648	chr11	69067904	A|K	1	TPCN2	ENSG00000162341	ENST00000635811	intronic	None	None	None	None	None	299	None
rs4930648	chr11	69067904	A|K	1	TPCN2	ENSG00000162341	ENST00000637342	intronic	None	None	None	None	None	299	None
rs4930648	chr11	69067904	A|K	1	TPCN2	ENSG00000162341	ENST00000637504	intronic	None	None	None	None	None	299	None
rs4930648	chr11	69067904	A|K	1	TPCN2	ENSG00000162341	ENST00000442692	non-coding intronic	None	None	None	None	None	299	None
rs4930648	chr11	69067904	A|K	1	TPCN2	ENSG00000162341	ENST00000535009	non-coding intronic	None	None	None	None	None	299	None
rs2034689	chr11	69075433	A|G	1	TPCN2	ENSG00000162341	ENST00000294309	intronic	None	None	None	None	None	2432	None
rs2034689	chr11	69075433	A|G	1	TPCN2	ENSG00000162341	ENST00000542467	intronic	None	None	None	None	None	2432	None
rs2034689	chr11	69075433	A|G	1	TPCN2	ENSG00000162341	ENST00000635811	intronic	None	None	None	None	None	2432	None
rs2034689	chr11	69075433	A|G	1	TPCN2	ENSG00000162341	ENST00000637084	intronic	None	None	None	None	None	2432	None
rs2034689	chr11	69075433	A|G	1	TPCN2	ENSG00000162341	ENST00000637342	intronic	None	None	None	None	None	2432	None
rs2034689	chr11	69075433	A|G	1	TPCN2	ENSG00000162341	ENST00000637504	intronic	None	None	None	None	None	2432	None
rs2034689	chr11	69075433	A|G	1	TPCN2	ENSG00000162341	ENST00000535009	non-coding intronic	None	None	None	None	None	2432	None
rs2034689	chr11	69075433	A|G	1	TPCN2	ENSG00000162341	ENST00000442692	non-coding intronic	None	None	None	None	None	3049	None
rs7124310	chr11	69079051	A|Y	1	TPCN2	ENSG00000162341	ENST00000294309	intronic	None	None	None	None	None	31	None
rs7124310	chr11	69079051	A|Y	1	TPCN2	ENSG00000162341	ENST00000637084	intronic	None	None	None	None	None	31	None
rs7124310	chr11	69079051	A|Y	1	TPCN2	ENSG00000162341	ENST00000637342	intronic	None	None	None	None	None	31	None
rs7124310	chr11	69079051	A|Y	1	TPCN2	ENSG00000162341	ENST00000635811	intronic	None	None	None	None	None	31	None
rs7124310	chr11	69079051	A|Y	1	TPCN2	ENSG00000162341	ENST00000637504	intronic	None	None	None	None	None	31	None
rs7124310	chr11	69079051	A|Y	1	TPCN2	ENSG00000162341	ENST00000542467	intronic	None	None	None	None	None	31	None
rs7124310	chr11	69079051	A|Y	1	TPCN2	ENSG00000162341	ENST00000535009	non-coding	1379	None	None	None	None	None	None
rs7124310	chr11	69079051	A|Y	1	TPCN2	ENSG00000162341	ENST00000442692	non-coding intronic	None	None	None	None	None	31	None
rs4930263	chr11	69079537	A|G	1	TPCN2	ENSG00000162341	ENST00000294309	intronic	None	None	None	None	None	297	None
rs4930263	chr11	69079537	A|G	1	TPCN2	ENSG00000162341	ENST00000637084	intronic	None	None	None	None	None	297	None
rs4930263	chr11	69079537	A|G	1	TPCN2	ENSG00000162341	ENST00000637342	intronic	None	None	None	None	None	297	None
rs4930263	chr11	69079537	A|G	1	TPCN2	ENSG00000162341	ENST00000635811	intronic	None	None	None	None	None	517	None
rs4930263	chr11	69079537	A|G	1	TPCN2	ENSG00000162341	ENST00000637504	intronic	None	None	None	None	None	517	None
rs4930263	chr11	69079537	A|G	1	TPCN2	ENSG00000162341	ENST00000542467	intronic	None	None	None	None	None	517	None
rs4930263	chr11	69079537	A|G	1	TPCN2	ENSG00000162341	ENST00000535009	non-coding	1865	None	None	None	None	None	None
rs4930263	chr11	69079537	A|G	1	TPCN2	ENSG00000162341	ENST00000442692	non-coding intronic	None	None	None	None	None	517	None
rs2290420	chr11	69085192	C|W	1	MIR3164	ENSG00000265539	ENST00000581178	3downstream	None	None	None	None	None	None	None
rs2290420	chr11	69085192	C|W	1	TPCN2	ENSG00000162341	ENST00000294309	intronic	None	None	None	None	None	18	None
rs2290420	chr11	69085192	C|W	1	TPCN2	ENSG00000162341	ENST00000635811	intronic	None	None	None	None	None	18	None
rs2290420	chr11	69085192	C|W	1	TPCN2	ENSG00000162341	ENST00000637084	intronic	None	None	None	None	None	18	None
rs2290420	chr11	69085192	C|W	1	TPCN2	ENSG00000162341	ENST00000637342	intronic	None	None	None	None	None	18	None
rs2290420	chr11	69085192	C|W	1	TPCN2	ENSG00000162341	ENST00000637504	intronic	None	None	None	None	None	18	None
rs2290420	chr11	69085192	C|W	1	TPCN2	ENSG00000162341	ENST00000542467	intronic	None	None	None	None	None	1920	None
rs2290420	chr11	69085192	C|W	1	TPCN2	ENSG00000162341	ENST00000442692	non-coding intronic	None	None	None	None	None	479	None
rs17149710	chr11	69090568	A|G	1	TPCN2	ENSG00000162341	ENST00000294309	3downstream	None	None	None	None	None	None	None
rs17149710	chr11	69090568	A|G	1	TPCN2	ENSG00000162341	ENST00000635811	intronic	None	None	None	None	None	2202	None
rs17149710	chr11	69090568	A|G	1	TPCN2	ENSG00000162341	ENST00000637084	intronic	None	None	None	None	None	2202	None
rs17149710	chr11	69090568	A|G	1	TPCN2	ENSG00000162341	ENST00000637342	intronic	None	None	None	None	None	4638	None
rs17149710	chr11	69090568	A|G	1	TPCN2	ENSG00000162341	ENST00000637504	intronic	None	None	None	None	None	5282	None
rs17149710	chr11	69090568	A|G	1	TPCN2	ENSG00000162341	ENST00000442692	non-coding	4340	None	None	None	None	None	None
rs7930709	chr11	69092755	A|G	1	TPCN2	ENSG00000162341	ENST00000635811	intronic	None	None	None	None	None	4389	None
rs7930709	chr11	69092755	A|G	1	TPCN2	ENSG00000162341	ENST00000637084	intronic	None	None	None	None	None	4389	None
rs7930709	chr11	69092755	A|G	1	TPCN2	ENSG00000162341	ENST00000637342	intronic	None	None	None	None	None	6825	None
rs7930709	chr11	69092755	A|G	1	TPCN2	ENSG00000162341	ENST00000637504	intronic	None	None	None	None	None	7469	None
rs80104163	chr11	69103781	G|T	1	AP003071.1	ENSG00000260895	ENST00000567925	non-coding	289	None	None	None	None	None	None
rs80104163	chr11	69103781	G|T	1	TPCN2	ENSG00000162341	ENST00000635811	intronic	None	None	None	None	None	15415	None
rs80104163	chr11	69103781	G|T	1	TPCN2	ENSG00000162341	ENST00000637084	intronic	None	None	None	None	None	15415	None
rs80104163	chr11	69103781	G|T	1	TPCN2	ENSG00000162341	ENST00000637342	intronic	None	None	None	None	None	17851	None
rs80104163	chr11	69103781	G|T	1	TPCN2	ENSG00000162341	ENST00000637504	intronic	None	None	None	None	None	18495	None
rs11174397	chr12	62252135	C|G	1	FAM19A2	ENSG00000198673	ENST00000552075	intronic	None	None	None	None	None	6628	None
rs11174397	chr12	62252135	C|G	1	FAM19A2	ENSG00000198673	ENST00000549379	intronic	None	None	None	None	None	6628	None
rs11174397	chr12	62252135	C|G	1	FAM19A2	ENSG00000198673	ENST00000551619	intronic	None	None	None	None	None	6628	None
rs11174397	chr12	62252135	C|G	1	FAM19A2	ENSG00000198673	ENST00000500610	non-coding	1789	None	None	None	None	None	None
rs11174397	chr12	62252135	C|G	1	FAM19A2	ENSG00000198673	ENST00000547919	non-coding intronic	None	None	None	None	None	6628	None
rs11174397	chr12	62252135	C|G	1	FAM19A2	ENSG00000198673	ENST00000549456	non-coding intronic	None	None	None	None	None	6628	None
rs11174397	chr12	62252135	C|G	1	FAM19A2	ENSG00000198673	ENST00000548541	non-coding intronic	None	None	None	None	None	6628	None
rs11174397	chr12	62252135	C|G	1	FAM19A2	ENSG00000198673	ENST00000550060	non-coding intronic	None	None	None	None	None	6628	None
rs11174398	chr12	62252567	T|C	1	FAM19A2	ENSG00000198673	ENST00000552075	intronic	None	None	None	None	None	6196	None
rs11174398	chr12	62252567	T|C	1	FAM19A2	ENSG00000198673	ENST00000549379	intronic	None	None	None	None	None	6196	None
rs11174398	chr12	62252567	T|C	1	FAM19A2	ENSG00000198673	ENST00000551619	intronic	None	None	None	None	None	6196	None
rs11174398	chr12	62252567	T|C	1	FAM19A2	ENSG00000198673	ENST00000500610	non-coding	1357	None	None	None	None	None	None
rs11174398	chr12	62252567	T|C	1	FAM19A2	ENSG00000198673	ENST00000547919	non-coding intronic	None	None	None	None	None	6196	None
rs11174398	chr12	62252567	T|C	1	FAM19A2	ENSG00000198673	ENST00000549456	non-coding intronic	None	None	None	None	None	6196	None
rs11174398	chr12	62252567	T|C	1	FAM19A2	ENSG00000198673	ENST00000548541	non-coding intronic	None	None	None	None	None	6196	None
rs11174398	chr12	62252567	T|C	1	FAM19A2	ENSG00000198673	ENST00000550060	non-coding intronic	None	None	None	None	None	6196	None
rs11174399	chr12	62252775	G|A	1	FAM19A2	ENSG00000198673	ENST00000552075	intronic	None	None	None	None	None	5988	None
rs11174399	chr12	62252775	G|A	1	FAM19A2	ENSG00000198673	ENST00000549379	intronic	None	None	None	None	None	5988	None
rs11174399	chr12	62252775	G|A	1	FAM19A2	ENSG00000198673	ENST00000551619	intronic	None	None	None	None	None	5988	None
rs11174399	chr12	62252775	G|A	1	FAM19A2	ENSG00000198673	ENST00000500610	non-coding	1149	None	None	None	None	None	None
rs11174399	chr12	62252775	G|A	1	FAM19A2	ENSG00000198673	ENST00000547919	non-coding intronic	None	None	None	None	None	5988	None
rs11174399	chr12	62252775	G|A	1	FAM19A2	ENSG00000198673	ENST00000549456	non-coding intronic	None	None	None	None	None	5988	None
rs11174399	chr12	62252775	G|A	1	FAM19A2	ENSG00000198673	ENST00000548541	non-coding intronic	None	None	None	None	None	5988	None
rs11174399	chr12	62252775	G|A	1	FAM19A2	ENSG00000198673	ENST00000550060	non-coding intronic	None	None	None	None	None	5988	None
rs7976608	chr12	62255171	T|M	1	FAM19A2	ENSG00000198673	ENST00000552075	intronic	None	None	None	None	None	3592	None
rs7976608	chr12	62255171	T|M	1	FAM19A2	ENSG00000198673	ENST00000549379	intronic	None	None	None	None	None	3592	None
rs7976608	chr12	62255171	T|M	1	FAM19A2	ENSG00000198673	ENST00000551619	intronic	None	None	None	None	None	3592	None
rs7976608	chr12	62255171	T|M	1	FAM19A2	ENSG00000198673	ENST00000547075	non-coding	421	None	None	None	None	None	None
rs7976608	chr12	62255171	T|M	1	FAM19A2	ENSG00000198673	ENST00000500610	non-coding intronic	None	None	None	None	None	1489	None
rs7976608	chr12	62255171	T|M	1	FAM19A2	ENSG00000198673	ENST00000547919	non-coding intronic	None	None	None	None	None	3592	None
rs7976608	chr12	62255171	T|M	1	FAM19A2	ENSG00000198673	ENST00000549456	non-coding intronic	None	None	None	None	None	3592	None
rs7976608	chr12	62255171	T|M	1	FAM19A2	ENSG00000198673	ENST00000548541	non-coding intronic	None	None	None	None	None	3592	None
rs7976608	chr12	62255171	T|M	1	FAM19A2	ENSG00000198673	ENST00000550060	non-coding intronic	None	None	None	None	None	3592	None
rs7298827	chr12	62265929	A|K	1	FAM19A2	ENSG00000198673	ENST00000550396	non-coding intronic	None	None	None	None	None	1244	None
rs7298827	chr12	62265929	A|K	1	USP15	ENSG00000135655	ENST00000280377	intronic	None	None	None	None	None	5426	None
rs7298827	chr12	62265929	A|K	1	USP15	ENSG00000135655	ENST00000312635	intronic	None	None	None	None	None	5426	None
rs7298827	chr12	62265929	A|K	1	USP15	ENSG00000135655	ENST00000353364	intronic	None	None	None	None	None	5426	None
rs7298827	chr12	62265929	A|K	1	USP15	ENSG00000135655	ENST00000549237	intronic	None	None	None	None	None	5426	None
rs7298827	chr12	62265929	A|K	1	USP15	ENSG00000135655	ENST00000549523	intronic	None	None	None	None	None	5426	None
rs7298827	chr12	62265929	A|K	1	USP15	ENSG00000135655	ENST00000537297	non-coding intronic	None	None	None	None	None	5426	None
rs7298827	chr12	62265929	A|K	1	USP15	ENSG00000135655	ENST00000546718	non-coding intronic	None	None	None	None	None	5426	None
rs7298827	chr12	62265929	A|K	1	USP15	ENSG00000135655	ENST00000548524	non-coding intronic	None	None	None	None	None	5426	None
rs7298827	chr12	62265929	A|K	1	USP15	ENSG00000135655	ENST00000550632	non-coding intronic	None	None	None	None	None	5426	None
rs7298827	chr12	62265929	A|K	1	USP15	ENSG00000135655	ENST00000551206	non-coding intronic	None	None	None	None	None	5426	None
rs11174409	chr12	62275397	C|W	1	FAM19A2	ENSG00000198673	ENST00000550396	non-coding intronic	None	None	None	None	None	1096	None
rs11174409	chr12	62275397	C|W	1	USP15	ENSG00000135655	ENST00000280377	intronic	None	None	None	None	None	14894	None
rs11174409	chr12	62275397	C|W	1	USP15	ENSG00000135655	ENST00000312635	intronic	None	None	None	None	None	14894	None
rs11174409	chr12	62275397	C|W	1	USP15	ENSG00000135655	ENST00000353364	intronic	None	None	None	None	None	14894	None
rs11174409	chr12	62275397	C|W	1	USP15	ENSG00000135655	ENST00000549237	intronic	None	None	None	None	None	14894	None
rs11174409	chr12	62275397	C|W	1	USP15	ENSG00000135655	ENST00000549523	intronic	None	None	None	None	None	14894	None
rs11174409	chr12	62275397	C|W	1	USP15	ENSG00000135655	ENST00000537297	non-coding intronic	None	None	None	None	None	14894	None
rs11174409	chr12	62275397	C|W	1	USP15	ENSG00000135655	ENST00000546718	non-coding intronic	None	None	None	None	None	14894	None
rs11174409	chr12	62275397	C|W	1	USP15	ENSG00000135655	ENST00000548524	non-coding intronic	None	None	None	None	None	14894	None
rs11174409	chr12	62275397	C|W	1	USP15	ENSG00000135655	ENST00000550632	non-coding intronic	None	None	None	None	None	14894	None
rs11174409	chr12	62275397	C|W	1	USP15	ENSG00000135655	ENST00000551206	non-coding intronic	None	None	None	None	None	14894	None
rs3803106	chr12	62277114	T|R	1	FAM19A2	ENSG00000198673	ENST00000550396	non-coding intronic	None	None	None	None	None	411	None
rs3803106	chr12	62277114	T|R	1	USP15	ENSG00000135655	ENST00000548836	5upstream	None	None	None	None	None	None	None
rs3803106	chr12	62277114	T|R	1	USP15	ENSG00000135655	ENST00000280377	intronic	None	None	None	None	None	16611	None
rs3803106	chr12	62277114	T|R	1	USP15	ENSG00000135655	ENST00000312635	intronic	None	None	None	None	None	16611	None
rs3803106	chr12	62277114	T|R	1	USP15	ENSG00000135655	ENST00000353364	intronic	None	None	None	None	None	16611	None
rs3803106	chr12	62277114	T|R	1	USP15	ENSG00000135655	ENST00000549237	intronic	None	None	None	None	None	16611	None
rs3803106	chr12	62277114	T|R	1	USP15	ENSG00000135655	ENST00000549523	intronic	None	None	None	None	None	16611	None
rs3803106	chr12	62277114	T|R	1	USP15	ENSG00000135655	ENST00000537297	non-coding intronic	None	None	None	None	None	16611	None
rs3803106	chr12	62277114	T|R	1	USP15	ENSG00000135655	ENST00000546718	non-coding intronic	None	None	None	None	None	16611	None
rs3803106	chr12	62277114	T|R	1	USP15	ENSG00000135655	ENST00000548524	non-coding intronic	None	None	None	None	None	16611	None
rs3803106	chr12	62277114	T|R	1	USP15	ENSG00000135655	ENST00000550632	non-coding intronic	None	None	None	None	None	16611	None
rs3803106	chr12	62277114	T|R	1	USP15	ENSG00000135655	ENST00000551206	non-coding intronic	None	None	None	None	None	16611	None
rs11174410	chr12	62277783	T|C	1	FAM19A2	ENSG00000198673	ENST00000550396	non-coding intronic	None	None	None	None	None	154	None
rs11174410	chr12	62277783	T|C	1	USP15	ENSG00000135655	ENST00000548836	5upstream	None	None	None	None	None	None	None
rs11174410	chr12	62277783	T|C	1	USP15	ENSG00000135655	ENST00000280377	intronic	None	None	None	None	None	16396	None
rs11174410	chr12	62277783	T|C	1	USP15	ENSG00000135655	ENST00000312635	intronic	None	None	None	None	None	16396	None
rs11174410	chr12	62277783	T|C	1	USP15	ENSG00000135655	ENST00000353364	intronic	None	None	None	None	None	16396	None
rs11174410	chr12	62277783	T|C	1	USP15	ENSG00000135655	ENST00000549237	intronic	None	None	None	None	None	16396	None
rs11174410	chr12	62277783	T|C	1	USP15	ENSG00000135655	ENST00000549523	intronic	None	None	None	None	None	16396	None
rs11174410	chr12	62277783	T|C	1	USP15	ENSG00000135655	ENST00000537297	non-coding intronic	None	None	None	None	None	16396	None
rs11174410	chr12	62277783	T|C	1	USP15	ENSG00000135655	ENST00000546718	non-coding intronic	None	None	None	None	None	16396	None
rs11174410	chr12	62277783	T|C	1	USP15	ENSG00000135655	ENST00000548524	non-coding intronic	None	None	None	None	None	16396	None
rs11174410	chr12	62277783	T|C	1	USP15	ENSG00000135655	ENST00000550632	non-coding intronic	None	None	None	None	None	16396	None
rs11174410	chr12	62277783	T|C	1	USP15	ENSG00000135655	ENST00000551206	non-coding intronic	None	None	None	None	None	16396	None
rs10877820	chr12	62278975	G|A	1	FAM19A2	ENSG00000198673	ENST00000550396	non-coding intronic	None	None	None	None	None	131	None
rs10877820	chr12	62278975	G|A	1	USP15	ENSG00000135655	ENST00000548836	intronic	None	None	None	None	None	261	None
rs10877820	chr12	62278975	G|A	1	USP15	ENSG00000135655	ENST00000280377	intronic	None	None	None	None	None	15204	None
rs10877820	chr12	62278975	G|A	1	USP15	ENSG00000135655	ENST00000312635	intronic	None	None	None	None	None	15204	None
rs10877820	chr12	62278975	G|A	1	USP15	ENSG00000135655	ENST00000353364	intronic	None	None	None	None	None	15204	None
rs10877820	chr12	62278975	G|A	1	USP15	ENSG00000135655	ENST00000549237	intronic	None	None	None	None	None	15204	None
rs10877820	chr12	62278975	G|A	1	USP15	ENSG00000135655	ENST00000549523	intronic	None	None	None	None	None	15204	None
rs10877820	chr12	62278975	G|A	1	USP15	ENSG00000135655	ENST00000537297	non-coding intronic	None	None	None	None	None	15204	None
rs10877820	chr12	62278975	G|A	1	USP15	ENSG00000135655	ENST00000546718	non-coding intronic	None	None	None	None	None	15204	None
rs10877820	chr12	62278975	G|A	1	USP15	ENSG00000135655	ENST00000548524	non-coding intronic	None	None	None	None	None	15204	None
rs10877820	chr12	62278975	G|A	1	USP15	ENSG00000135655	ENST00000550632	non-coding intronic	None	None	None	None	None	15204	None
rs10877820	chr12	62278975	G|A	1	USP15	ENSG00000135655	ENST00000551206	non-coding intronic	None	None	None	None	None	15204	None
rs67044039	chr12	62279646	A|G	1	FAM19A2	ENSG00000198673	ENST00000550396	5upstream	None	None	None	None	None	None	None
rs67044039	chr12	62279646	A|G	1	USP15	ENSG00000135655	ENST00000548836	intronic	None	None	None	None	None	932	None
rs67044039	chr12	62279646	A|G	1	USP15	ENSG00000135655	ENST00000280377	intronic	None	None	None	None	None	14533	None
rs67044039	chr12	62279646	A|G	1	USP15	ENSG00000135655	ENST00000312635	intronic	None	None	None	None	None	14533	None
rs67044039	chr12	62279646	A|G	1	USP15	ENSG00000135655	ENST00000353364	intronic	None	None	None	None	None	14533	None
rs67044039	chr12	62279646	A|G	1	USP15	ENSG00000135655	ENST00000549237	intronic	None	None	None	None	None	14533	None
rs67044039	chr12	62279646	A|G	1	USP15	ENSG00000135655	ENST00000549523	intronic	None	None	None	None	None	14533	None
rs67044039	chr12	62279646	A|G	1	USP15	ENSG00000135655	ENST00000537297	non-coding intronic	None	None	None	None	None	14533	None
rs67044039	chr12	62279646	A|G	1	USP15	ENSG00000135655	ENST00000546718	non-coding intronic	None	None	None	None	None	14533	None
rs67044039	chr12	62279646	A|G	1	USP15	ENSG00000135655	ENST00000548524	non-coding intronic	None	None	None	None	None	14533	None
rs67044039	chr12	62279646	A|G	1	USP15	ENSG00000135655	ENST00000550632	non-coding intronic	None	None	None	None	None	14533	None
rs67044039	chr12	62279646	A|G	1	USP15	ENSG00000135655	ENST00000551206	non-coding intronic	None	None	None	None	None	14533	None
rs7974973	chr12	62286798	G|A	1	USP15	ENSG00000135655	ENST00000280377	intronic	None	None	None	None	None	7381	None
rs7974973	chr12	62286798	G|A	1	USP15	ENSG00000135655	ENST00000312635	intronic	None	None	None	None	None	7381	None
rs7974973	chr12	62286798	G|A	1	USP15	ENSG00000135655	ENST00000353364	intronic	None	None	None	None	None	7381	None
rs7974973	chr12	62286798	G|A	1	USP15	ENSG00000135655	ENST00000549237	intronic	None	None	None	None	None	7381	None
rs7974973	chr12	62286798	G|A	1	USP15	ENSG00000135655	ENST00000549523	intronic	None	None	None	None	None	7381	None
rs7974973	chr12	62286798	G|A	1	USP15	ENSG00000135655	ENST00000548836	intronic	None	None	None	None	None	7381	None
rs7974973	chr12	62286798	G|A	1	USP15	ENSG00000135655	ENST00000537297	non-coding intronic	None	None	None	None	None	7381	None
rs7974973	chr12	62286798	G|A	1	USP15	ENSG00000135655	ENST00000546718	non-coding intronic	None	None	None	None	None	7381	None
rs7974973	chr12	62286798	G|A	1	USP15	ENSG00000135655	ENST00000548524	non-coding intronic	None	None	None	None	None	7381	None
rs7974973	chr12	62286798	G|A	1	USP15	ENSG00000135655	ENST00000550632	non-coding intronic	None	None	None	None	None	7381	None
rs7974973	chr12	62286798	G|A	1	USP15	ENSG00000135655	ENST00000551206	non-coding intronic	None	None	None	None	None	7381	None
rs7300928	chr12	62291620	A|G	1	USP15	ENSG00000135655	ENST00000280377	intronic	None	None	None	None	None	2559	None
rs7300928	chr12	62291620	A|G	1	USP15	ENSG00000135655	ENST00000312635	intronic	None	None	None	None	None	2559	None
rs7300928	chr12	62291620	A|G	1	USP15	ENSG00000135655	ENST00000353364	intronic	None	None	None	None	None	2559	None
rs7300928	chr12	62291620	A|G	1	USP15	ENSG00000135655	ENST00000549237	intronic	None	None	None	None	None	2559	None
rs7300928	chr12	62291620	A|G	1	USP15	ENSG00000135655	ENST00000549523	intronic	None	None	None	None	None	2559	None
rs7300928	chr12	62291620	A|G	1	USP15	ENSG00000135655	ENST00000548836	intronic	None	None	None	None	None	2559	None
rs7300928	chr12	62291620	A|G	1	USP15	ENSG00000135655	ENST00000537297	non-coding intronic	None	None	None	None	None	2559	None
rs7300928	chr12	62291620	A|G	1	USP15	ENSG00000135655	ENST00000546718	non-coding intronic	None	None	None	None	None	2559	None
rs7300928	chr12	62291620	A|G	1	USP15	ENSG00000135655	ENST00000548524	non-coding intronic	None	None	None	None	None	2559	None
rs7300928	chr12	62291620	A|G	1	USP15	ENSG00000135655	ENST00000550632	non-coding intronic	None	None	None	None	None	2559	None
rs7300928	chr12	62291620	A|G	1	USP15	ENSG00000135655	ENST00000551206	non-coding intronic	None	None	None	None	None	2559	None
rs67853252	chr12	62292742	C|T	1	USP15	ENSG00000135655	ENST00000548836	intronic	None	None	None	None	None	1437	None
rs67853252	chr12	62292742	C|T	1	USP15	ENSG00000135655	ENST00000280377	intronic	None	None	None	None	None	1437	None
rs67853252	chr12	62292742	C|T	1	USP15	ENSG00000135655	ENST00000312635	intronic	None	None	None	None	None	1437	None
rs67853252	chr12	62292742	C|T	1	USP15	ENSG00000135655	ENST00000353364	intronic	None	None	None	None	None	1437	None
rs67853252	chr12	62292742	C|T	1	USP15	ENSG00000135655	ENST00000549237	intronic	None	None	None	None	None	1437	None
rs67853252	chr12	62292742	C|T	1	USP15	ENSG00000135655	ENST00000549523	intronic	None	None	None	None	None	1437	None
rs67853252	chr12	62292742	C|T	1	USP15	ENSG00000135655	ENST00000551206	non-coding intronic	None	None	None	None	None	1437	None
rs67853252	chr12	62292742	C|T	1	USP15	ENSG00000135655	ENST00000537297	non-coding intronic	None	None	None	None	None	1437	None
rs67853252	chr12	62292742	C|T	1	USP15	ENSG00000135655	ENST00000546718	non-coding intronic	None	None	None	None	None	1437	None
rs67853252	chr12	62292742	C|T	1	USP15	ENSG00000135655	ENST00000548524	non-coding intronic	None	None	None	None	None	1437	None
rs67853252	chr12	62292742	C|T	1	USP15	ENSG00000135655	ENST00000550632	non-coding intronic	None	None	None	None	None	1437	None
rs7295013	chr12	62295382	A|G	1	USP15	ENSG00000135655	ENST00000546718	3downstream	None	None	None	None	None	None	None
rs7295013	chr12	62295382	A|G	1	USP15	ENSG00000135655	ENST00000280377	intronic	None	None	None	None	None	1076	None
rs7295013	chr12	62295382	A|G	1	USP15	ENSG00000135655	ENST00000312635	intronic	None	None	None	None	None	1076	None
rs7295013	chr12	62295382	A|G	1	USP15	ENSG00000135655	ENST00000353364	intronic	None	None	None	None	None	1076	None
rs7295013	chr12	62295382	A|G	1	USP15	ENSG00000135655	ENST00000548836	intronic	None	None	None	None	None	1076	None
rs7295013	chr12	62295382	A|G	1	USP15	ENSG00000135655	ENST00000549237	intronic	None	None	None	None	None	1076	None
rs7295013	chr12	62295382	A|G	1	USP15	ENSG00000135655	ENST00000549523	intronic	None	None	None	None	None	1076	None
rs7295013	chr12	62295382	A|G	1	USP15	ENSG00000135655	ENST00000537297	non-coding intronic	None	None	None	None	None	1076	None
rs7295013	chr12	62295382	A|G	1	USP15	ENSG00000135655	ENST00000548524	non-coding intronic	None	None	None	None	None	1076	None
rs7295013	chr12	62295382	A|G	1	USP15	ENSG00000135655	ENST00000550632	non-coding intronic	None	None	None	None	None	1076	None
rs7295013	chr12	62295382	A|G	1	USP15	ENSG00000135655	ENST00000551206	non-coding intronic	None	None	None	None	None	1076	None
rs11174418	chr12	62298416	C|T	1	USP15	ENSG00000135655	ENST00000280377	intronic	None	None	None	None	None	4110	None
rs11174418	chr12	62298416	C|T	1	USP15	ENSG00000135655	ENST00000312635	intronic	None	None	None	None	None	4110	None
rs11174418	chr12	62298416	C|T	1	USP15	ENSG00000135655	ENST00000353364	intronic	None	None	None	None	None	4110	None
rs11174418	chr12	62298416	C|T	1	USP15	ENSG00000135655	ENST00000548836	intronic	None	None	None	None	None	4110	None
rs11174418	chr12	62298416	C|T	1	USP15	ENSG00000135655	ENST00000549237	intronic	None	None	None	None	None	4110	None
rs11174418	chr12	62298416	C|T	1	USP15	ENSG00000135655	ENST00000549523	intronic	None	None	None	None	None	4110	None
rs11174418	chr12	62298416	C|T	1	USP15	ENSG00000135655	ENST00000537297	non-coding intronic	None	None	None	None	None	4110	None
rs11174418	chr12	62298416	C|T	1	USP15	ENSG00000135655	ENST00000548524	non-coding intronic	None	None	None	None	None	4110	None
rs11174418	chr12	62298416	C|T	1	USP15	ENSG00000135655	ENST00000550632	non-coding intronic	None	None	None	None	None	4110	None
rs11174418	chr12	62298416	C|T	1	USP15	ENSG00000135655	ENST00000551206	non-coding intronic	None	None	None	None	None	4110	None
rs2131435	chr12	62300976	T|C	1	USP15	ENSG00000135655	ENST00000280377	intronic	None	None	None	None	None	1814	None
rs2131435	chr12	62300976	T|C	1	USP15	ENSG00000135655	ENST00000312635	intronic	None	None	None	None	None	1814	None
rs2131435	chr12	62300976	T|C	1	USP15	ENSG00000135655	ENST00000353364	intronic	None	None	None	None	None	1814	None
rs2131435	chr12	62300976	T|C	1	USP15	ENSG00000135655	ENST00000548836	intronic	None	None	None	None	None	1814	None
rs2131435	chr12	62300976	T|C	1	USP15	ENSG00000135655	ENST00000549237	intronic	None	None	None	None	None	1814	None
rs2131435	chr12	62300976	T|C	1	USP15	ENSG00000135655	ENST00000549523	intronic	None	None	None	None	None	1814	None
rs2131435	chr12	62300976	T|C	1	USP15	ENSG00000135655	ENST00000537297	non-coding intronic	None	None	None	None	None	1814	None
rs2131435	chr12	62300976	T|C	1	USP15	ENSG00000135655	ENST00000548524	non-coding intronic	None	None	None	None	None	1814	None
rs2131435	chr12	62300976	T|C	1	USP15	ENSG00000135655	ENST00000550632	non-coding intronic	None	None	None	None	None	1814	None
rs2131435	chr12	62300976	T|C	1	USP15	ENSG00000135655	ENST00000551206	non-coding intronic	None	None	None	None	None	1814	None
rs12311279	chr12	62301551	A|G	1	USP15	ENSG00000135655	ENST00000280377	intronic	None	None	None	None	None	1239	None
rs12311279	chr12	62301551	A|G	1	USP15	ENSG00000135655	ENST00000312635	intronic	None	None	None	None	None	1239	None
rs12311279	chr12	62301551	A|G	1	USP15	ENSG00000135655	ENST00000353364	intronic	None	None	None	None	None	1239	None
rs12311279	chr12	62301551	A|G	1	USP15	ENSG00000135655	ENST00000548836	intronic	None	None	None	None	None	1239	None
rs12311279	chr12	62301551	A|G	1	USP15	ENSG00000135655	ENST00000549237	intronic	None	None	None	None	None	1239	None
rs12311279	chr12	62301551	A|G	1	USP15	ENSG00000135655	ENST00000549523	intronic	None	None	None	None	None	1239	None
rs12311279	chr12	62301551	A|G	1	USP15	ENSG00000135655	ENST00000537297	non-coding intronic	None	None	None	None	None	1239	None
rs12311279	chr12	62301551	A|G	1	USP15	ENSG00000135655	ENST00000548524	non-coding intronic	None	None	None	None	None	1239	None
rs12311279	chr12	62301551	A|G	1	USP15	ENSG00000135655	ENST00000550632	non-coding intronic	None	None	None	None	None	1239	None
rs12311279	chr12	62301551	A|G	1	USP15	ENSG00000135655	ENST00000551206	non-coding intronic	None	None	None	None	None	1239	None
rs12315645	chr12	62312114	T|C	1	USP15	ENSG00000135655	ENST00000549523	intronic	None	None	None	None	None	172	None
rs12315645	chr12	62312114	T|C	1	USP15	ENSG00000135655	ENST00000280377	intronic	None	None	None	None	None	2676	None
rs12315645	chr12	62312114	T|C	1	USP15	ENSG00000135655	ENST00000312635	intronic	None	None	None	None	None	2676	None
rs12315645	chr12	62312114	T|C	1	USP15	ENSG00000135655	ENST00000353364	intronic	None	None	None	None	None	2676	None
rs12315645	chr12	62312114	T|C	1	USP15	ENSG00000135655	ENST00000548836	intronic	None	None	None	None	None	2676	None
rs12315645	chr12	62312114	T|C	1	USP15	ENSG00000135655	ENST00000549237	intronic	None	None	None	None	None	2676	None
rs12315645	chr12	62312114	T|C	1	USP15	ENSG00000135655	ENST00000546694	intronic	None	None	None	None	None	2676	None
rs12315645	chr12	62312114	T|C	1	USP15	ENSG00000135655	ENST00000548524	non-coding intronic	None	None	None	None	None	2676	None
rs12315645	chr12	62312114	T|C	1	USP15	ENSG00000135655	ENST00000550632	non-coding intronic	None	None	None	None	None	2676	None
rs10459253	chr12	62313353	G|A	1	USP15	ENSG00000135655	ENST00000549523	intronic	None	None	None	None	None	1044	None
rs10459253	chr12	62313353	G|A	1	USP15	ENSG00000135655	ENST00000280377	intronic	None	None	None	None	None	1437	None
rs10459253	chr12	62313353	G|A	1	USP15	ENSG00000135655	ENST00000312635	intronic	None	None	None	None	None	1437	None
rs10459253	chr12	62313353	G|A	1	USP15	ENSG00000135655	ENST00000353364	intronic	None	None	None	None	None	1437	None
rs10459253	chr12	62313353	G|A	1	USP15	ENSG00000135655	ENST00000548836	intronic	None	None	None	None	None	1437	None
rs10459253	chr12	62313353	G|A	1	USP15	ENSG00000135655	ENST00000549237	intronic	None	None	None	None	None	1437	None
rs10459253	chr12	62313353	G|A	1	USP15	ENSG00000135655	ENST00000546694	intronic	None	None	None	None	None	1437	None
rs10459253	chr12	62313353	G|A	1	USP15	ENSG00000135655	ENST00000548524	non-coding intronic	None	None	None	None	None	1437	None
rs10459253	chr12	62313353	G|A	1	USP15	ENSG00000135655	ENST00000550632	non-coding intronic	None	None	None	None	None	1437	None
rs10506440	chr12	62313805	G|W	1	USP15	ENSG00000135655	ENST00000280377	intronic	None	None	None	None	None	985	None
rs10506440	chr12	62313805	G|W	1	USP15	ENSG00000135655	ENST00000312635	intronic	None	None	None	None	None	985	None
rs10506440	chr12	62313805	G|W	1	USP15	ENSG00000135655	ENST00000353364	intronic	None	None	None	None	None	985	None
rs10506440	chr12	62313805	G|W	1	USP15	ENSG00000135655	ENST00000548836	intronic	None	None	None	None	None	985	None
rs10506440	chr12	62313805	G|W	1	USP15	ENSG00000135655	ENST00000549237	intronic	None	None	None	None	None	985	None
rs10506440	chr12	62313805	G|W	1	USP15	ENSG00000135655	ENST00000546694	intronic	None	None	None	None	None	985	None
rs10506440	chr12	62313805	G|W	1	USP15	ENSG00000135655	ENST00000549523	intronic	None	None	None	None	None	985	None
rs10506440	chr12	62313805	G|W	1	USP15	ENSG00000135655	ENST00000548524	non-coding intronic	None	None	None	None	None	985	None
rs10506440	chr12	62313805	G|W	1	USP15	ENSG00000135655	ENST00000550632	non-coding intronic	None	None	None	None	None	985	None
rs10877826	chr12	62320179	A|S	1	USP15	ENSG00000135655	ENST00000552997	5upstream	None	None	None	None	None	None	None
rs10877826	chr12	62320179	A|S	1	USP15	ENSG00000135655	ENST00000280377	intronic	None	None	None	None	None	1285	None
rs10877826	chr12	62320179	A|S	1	USP15	ENSG00000135655	ENST00000312635	intronic	None	None	None	None	None	1285	None
rs10877826	chr12	62320179	A|S	1	USP15	ENSG00000135655	ENST00000353364	intronic	None	None	None	None	None	1285	None
rs10877826	chr12	62320179	A|S	1	USP15	ENSG00000135655	ENST00000546694	intronic	None	None	None	None	None	1285	None
rs10877826	chr12	62320179	A|S	1	USP15	ENSG00000135655	ENST00000548836	intronic	None	None	None	None	None	1285	None
rs10877826	chr12	62320179	A|S	1	USP15	ENSG00000135655	ENST00000549237	intronic	None	None	None	None	None	1285	None
rs10877826	chr12	62320179	A|S	1	USP15	ENSG00000135655	ENST00000549523	intronic	None	None	None	None	None	1285	None
rs10877826	chr12	62320179	A|S	1	USP15	ENSG00000135655	ENST00000550632	non-coding intronic	None	None	None	None	None	1285	None
rs11836268	chr12	62327211	G|W	1	USP15	ENSG00000135655	ENST00000546694	3downstream	None	None	None	None	None	None	None
rs11836268	chr12	62327211	G|W	1	USP15	ENSG00000135655	ENST00000549237	intronic	None	None	None	None	None	450	None
rs11836268	chr12	62327211	G|W	1	USP15	ENSG00000135655	ENST00000552997	intronic	None	None	None	None	None	1082	None
rs11836268	chr12	62327211	G|W	1	USP15	ENSG00000135655	ENST00000312635	intronic	None	None	None	None	None	1278	None
rs11836268	chr12	62327211	G|W	1	USP15	ENSG00000135655	ENST00000280377	intronic	None	None	None	None	None	1278	None
rs11836268	chr12	62327211	G|W	1	USP15	ENSG00000135655	ENST00000353364	intronic	None	None	None	None	None	1278	None
rs11836268	chr12	62327211	G|W	1	USP15	ENSG00000135655	ENST00000550632	non-coding intronic	None	None	None	None	None	5602	None
rs112018547	chr12	62330533	C|W	1	USP15	ENSG00000135655	ENST00000552997	intronic	None	None	None	None	None	2128	None
rs112018547	chr12	62330533	C|W	1	USP15	ENSG00000135655	ENST00000312635	intronic	None	None	None	None	None	4600	None
rs112018547	chr12	62330533	C|W	1	USP15	ENSG00000135655	ENST00000280377	intronic	None	None	None	None	None	4600	None
rs112018547	chr12	62330533	C|W	1	USP15	ENSG00000135655	ENST00000353364	intronic	None	None	None	None	None	4600	None
rs112018547	chr12	62330533	C|W	1	USP15	ENSG00000135655	ENST00000550632	non-coding intronic	None	None	None	None	None	8924	None
rs28526400	chr12	62331952	G|A	1	USP15	ENSG00000135655	ENST00000312635	intronic	None	None	None	None	None	3214	None
rs28526400	chr12	62331952	G|A	1	USP15	ENSG00000135655	ENST00000552997	intronic	None	None	None	None	None	3214	None
rs28526400	chr12	62331952	G|A	1	USP15	ENSG00000135655	ENST00000280377	intronic	None	None	None	None	None	6019	None
rs28526400	chr12	62331952	G|A	1	USP15	ENSG00000135655	ENST00000353364	intronic	None	None	None	None	None	6019	None
rs28526400	chr12	62331952	G|A	1	USP15	ENSG00000135655	ENST00000550632	non-coding intronic	None	None	None	None	None	10343	None
rs12318287	chr12	62333075	G|A	1	RNU6-595P	ENSG00000200814	ENST00000363944	3downstream	None	None	None	None	None	None	None
rs12318287	chr12	62333075	G|A	1	USP15	ENSG00000135655	ENST00000312635	intronic	None	None	None	None	None	2091	None
rs12318287	chr12	62333075	G|A	1	USP15	ENSG00000135655	ENST00000552997	intronic	None	None	None	None	None	2091	None
rs12318287	chr12	62333075	G|A	1	USP15	ENSG00000135655	ENST00000280377	intronic	None	None	None	None	None	7142	None
rs12318287	chr12	62333075	G|A	1	USP15	ENSG00000135655	ENST00000353364	intronic	None	None	None	None	None	7142	None
rs12318287	chr12	62333075	G|A	1	USP15	ENSG00000135655	ENST00000550632	non-coding intronic	None	None	None	None	None	11466	None
rs12310651	chr12	62336524	A|G	1	USP15	ENSG00000135655	ENST00000552997	3downstream	None	None	None	None	None	None	None
rs12310651	chr12	62336524	A|G	1	USP15	ENSG00000135655	ENST00000312635	3utr	2060	None	None	None	None	None	None
rs12310651	chr12	62336524	A|G	1	USP15	ENSG00000135655	ENST00000280377	intronic	None	None	None	None	None	10591	None
rs12310651	chr12	62336524	A|G	1	USP15	ENSG00000135655	ENST00000353364	intronic	None	None	None	None	None	10591	None
rs12310651	chr12	62336524	A|G	1	USP15	ENSG00000135655	ENST00000550632	non-coding intronic	None	None	None	None	None	14915	None
rs12297474	chr12	62336805	C|T	1	USP15	ENSG00000135655	ENST00000552997	3downstream	None	None	None	None	None	None	None
rs12297474	chr12	62336805	C|T	1	USP15	ENSG00000135655	ENST00000312635	3downstream	None	None	None	None	None	None	None
rs12297474	chr12	62336805	C|T	1	USP15	ENSG00000135655	ENST00000280377	intronic	None	None	None	None	None	10872	None
rs12297474	chr12	62336805	C|T	1	USP15	ENSG00000135655	ENST00000353364	intronic	None	None	None	None	None	10872	None
rs12297474	chr12	62336805	C|T	1	USP15	ENSG00000135655	ENST00000550632	non-coding intronic	None	None	None	None	None	15196	None
rs11174431	chr12	62338310	A|K	1	USP15	ENSG00000135655	ENST00000312635	3downstream	None	None	None	None	None	None	None
rs11174431	chr12	62338310	A|K	1	USP15	ENSG00000135655	ENST00000280377	intronic	None	None	None	None	None	10911	None
rs11174431	chr12	62338310	A|K	1	USP15	ENSG00000135655	ENST00000353364	intronic	None	None	None	None	None	12377	None
rs11174431	chr12	62338310	A|K	1	USP15	ENSG00000135655	ENST00000550632	non-coding intronic	None	None	None	None	None	16701	None
rs12229271	chr12	62341948	C|T	1	USP15	ENSG00000135655	ENST00000280377	intronic	None	None	None	None	None	7273	None
rs12229271	chr12	62341948	C|T	1	USP15	ENSG00000135655	ENST00000353364	intronic	None	None	None	None	None	13383	None
rs12229271	chr12	62341948	C|T	1	USP15	ENSG00000135655	ENST00000550632	non-coding intronic	None	None	None	None	None	13383	None
rs11504122	chr12	62343485	G|A	1	USP15	ENSG00000135655	ENST00000280377	intronic	None	None	None	None	None	5736	None
rs11504122	chr12	62343485	G|A	1	USP15	ENSG00000135655	ENST00000353364	intronic	None	None	None	None	None	11846	None
rs11504122	chr12	62343485	G|A	1	USP15	ENSG00000135655	ENST00000550632	non-coding intronic	None	None	None	None	None	11846	None
rs12317437	chr12	62345052	A|G	1	USP15	ENSG00000135655	ENST00000280377	intronic	None	None	None	None	None	4169	None
rs12317437	chr12	62345052	A|G	1	USP15	ENSG00000135655	ENST00000353364	intronic	None	None	None	None	None	10279	None
rs12317437	chr12	62345052	A|G	1	USP15	ENSG00000135655	ENST00000550632	non-coding intronic	None	None	None	None	None	10279	None
rs12311259	chr12	62345227	T|S	1	USP15	ENSG00000135655	ENST00000280377	intronic	None	None	None	None	None	3994	None
rs12311259	chr12	62345227	T|S	1	USP15	ENSG00000135655	ENST00000353364	intronic	None	None	None	None	None	10104	None
rs12311259	chr12	62345227	T|S	1	USP15	ENSG00000135655	ENST00000550632	non-coding intronic	None	None	None	None	None	10104	None
rs10784292	chr12	62346648	A|G	1	USP15	ENSG00000135655	ENST00000280377	intronic	None	None	None	None	None	2573	None
rs10784292	chr12	62346648	A|G	1	USP15	ENSG00000135655	ENST00000353364	intronic	None	None	None	None	None	8683	None
rs10784292	chr12	62346648	A|G	1	USP15	ENSG00000135655	ENST00000550632	non-coding intronic	None	None	None	None	None	8683	None
rs11174436	chr12	62349567	T|A	1	USP15	ENSG00000135655	ENST00000280377	intronic	None	None	None	None	None	260	None
rs11174436	chr12	62349567	T|A	1	USP15	ENSG00000135655	ENST00000353364	intronic	None	None	None	None	None	5764	None
rs11174436	chr12	62349567	T|A	1	USP15	ENSG00000135655	ENST00000550632	non-coding intronic	None	None	None	None	None	5764	None
rs11174437	chr12	62350845	C|T	1	USP15	ENSG00000135655	ENST00000280377	intronic	None	None	None	None	None	1538	None
rs11174437	chr12	62350845	C|T	1	USP15	ENSG00000135655	ENST00000353364	intronic	None	None	None	None	None	4486	None
rs11174437	chr12	62350845	C|T	1	USP15	ENSG00000135655	ENST00000550632	non-coding intronic	None	None	None	None	None	4486	None
rs767391	chr12	62351487	C|T	1	USP15	ENSG00000135655	ENST00000280377	intronic	None	None	None	None	None	2180	None
rs767391	chr12	62351487	C|T	1	USP15	ENSG00000135655	ENST00000353364	intronic	None	None	None	None	None	3844	None
rs767391	chr12	62351487	C|T	1	USP15	ENSG00000135655	ENST00000550632	non-coding intronic	None	None	None	None	None	3844	None
rs9634284	chr12	62353290	G|T	1	USP15	ENSG00000135655	ENST00000547317	5upstream	None	None	None	None	None	None	None
rs9634284	chr12	62353290	G|T	1	USP15	ENSG00000135655	ENST00000353364	intronic	None	None	None	None	None	2041	None
rs9634284	chr12	62353290	G|T	1	USP15	ENSG00000135655	ENST00000280377	intronic	None	None	None	None	None	2041	None
rs9634284	chr12	62353290	G|T	1	USP15	ENSG00000135655	ENST00000550632	non-coding intronic	None	None	None	None	None	2041	None
rs73321563	chr12	62362268	A|G	1	USP15	ENSG00000135655	ENST00000280377	intronic	None	None	None	None	None	6793	None
rs73321563	chr12	62362268	A|G	1	USP15	ENSG00000135655	ENST00000353364	intronic	None	None	None	None	None	6793	None
rs73321563	chr12	62362268	A|G	1	USP15	ENSG00000135655	ENST00000547317	non-coding intronic	None	None	None	None	None	6793	None
rs73321563	chr12	62362268	A|G	1	USP15	ENSG00000135655	ENST00000549268	non-coding intronic	None	None	None	None	None	6793	None
rs7956332	chr12	62364904	C|A	1	USP15	ENSG00000135655	ENST00000280377	intronic	None	None	None	None	None	9429	None
rs7956332	chr12	62364904	C|A	1	USP15	ENSG00000135655	ENST00000353364	intronic	None	None	None	None	None	9429	None
rs7956332	chr12	62364904	C|A	1	USP15	ENSG00000135655	ENST00000547317	non-coding intronic	None	None	None	None	None	9429	None
rs7956332	chr12	62364904	C|A	1	USP15	ENSG00000135655	ENST00000549268	non-coding intronic	None	None	None	None	None	9429	None
rs7309209	chr12	62373947	A|G	1	USP15	ENSG00000135655	ENST00000280377	intronic	None	None	None	None	None	7543	None
rs7309209	chr12	62373947	A|G	1	USP15	ENSG00000135655	ENST00000353364	intronic	None	None	None	None	None	7543	None
rs7309209	chr12	62373947	A|G	1	USP15	ENSG00000135655	ENST00000547317	non-coding intronic	None	None	None	None	None	443	None
rs7309209	chr12	62373947	A|G	1	USP15	ENSG00000135655	ENST00000549268	non-coding intronic	None	None	None	None	None	443	None
rs2122660	chr12	62383567	A|G	1	USP15	ENSG00000135655	ENST00000547317	3downstream	None	None	None	None	None	None	None
rs2122660	chr12	62383567	A|G	1	USP15	ENSG00000135655	ENST00000280377	intronic	None	None	None	None	None	273	None
rs2122660	chr12	62383567	A|G	1	USP15	ENSG00000135655	ENST00000353364	intronic	None	None	None	None	None	273	None
rs2122660	chr12	62383567	A|G	1	USP15	ENSG00000135655	ENST00000549268	non-coding intronic	None	None	None	None	None	273	None
rs66507062	chr12	62387822	C|T	1	USP15	ENSG00000135655	ENST00000280377	intronic	None	None	None	None	None	1609	None
rs66507062	chr12	62387822	C|T	1	USP15	ENSG00000135655	ENST00000353364	intronic	None	None	None	None	None	1609	None
rs66507062	chr12	62387822	C|T	1	USP15	ENSG00000135655	ENST00000549268	non-coding intronic	None	None	None	None	None	1609	None
rs2167287	chr12	62388687	G|M	1	USP15	ENSG00000135655	ENST00000280377	intronic	None	None	None	None	None	744	None
rs2167287	chr12	62388687	G|M	1	USP15	ENSG00000135655	ENST00000353364	intronic	None	None	None	None	None	744	None
rs2167287	chr12	62388687	G|M	1	USP15	ENSG00000135655	ENST00000549268	non-coding intronic	None	None	None	None	None	744	None
rs7971588	chr12	62389271	T|C	1	USP15	ENSG00000135655	ENST00000280377	intronic	None	None	None	None	None	160	None
rs7971588	chr12	62389271	T|C	1	USP15	ENSG00000135655	ENST00000353364	intronic	None	None	None	None	None	160	None
rs7971588	chr12	62389271	T|C	1	USP15	ENSG00000135655	ENST00000549268	non-coding intronic	None	None	None	None	None	160	None
rs3213984	chr12	62391757	A|K	1	RF00017	ENSG00000275881	ENST00000610878	3downstream	None	None	None	None	None	None	None
rs3213984	chr12	62391757	A|K	1	USP15	ENSG00000135655	ENST00000549268	3downstream	None	None	None	None	None	None	None
rs3213984	chr12	62391757	A|K	1	USP15	ENSG00000135655	ENST00000549415	5upstream	None	None	None	None	None	None	None
rs3213984	chr12	62391757	A|K	1	USP15	ENSG00000135655	ENST00000548620	5upstream	None	None	None	None	None	None	None
rs3213984	chr12	62391757	A|K	1	USP15	ENSG00000135655	ENST00000280377	intronic	None	None	None	None	None	59	None
rs3213984	chr12	62391757	A|K	1	USP15	ENSG00000135655	ENST00000353364	intronic	None	None	None	None	None	59	None
rs11174458	chr12	62394318	C|T	1	RF00017	ENSG00000275881	ENST00000610878	5upstream	None	None	None	None	None	None	None
rs11174458	chr12	62394318	C|T	1	USP15	ENSG00000135655	ENST00000552346	5upstream	None	None	None	None	None	None	None
rs11174458	chr12	62394318	C|T	1	USP15	ENSG00000135655	ENST00000280377	intronic	None	None	None	None	None	1116	None
rs11174458	chr12	62394318	C|T	1	USP15	ENSG00000135655	ENST00000353364	intronic	None	None	None	None	None	1116	None
rs11174458	chr12	62394318	C|T	1	USP15	ENSG00000135655	ENST00000549415	intronic	None	None	None	None	None	1116	None
rs11174458	chr12	62394318	C|T	1	USP15	ENSG00000135655	ENST00000548620	intronic	None	None	None	None	None	1116	None
rs10877834	chr12	62395031	C|T	1	RF00017	ENSG00000275881	ENST00000610878	5upstream	None	None	None	None	None	None	None
rs10877834	chr12	62395031	C|T	1	USP15	ENSG00000135655	ENST00000552346	5upstream	None	None	None	None	None	None	None
rs10877834	chr12	62395031	C|T	1	USP15	ENSG00000135655	ENST00000280377	intronic	None	None	None	None	None	1264	None
rs10877834	chr12	62395031	C|T	1	USP15	ENSG00000135655	ENST00000353364	intronic	None	None	None	None	None	1264	None
rs10877834	chr12	62395031	C|T	1	USP15	ENSG00000135655	ENST00000549415	intronic	None	None	None	None	None	1264	None
rs10877834	chr12	62395031	C|T	1	USP15	ENSG00000135655	ENST00000548620	intronic	None	None	None	None	None	1829	None
rs7963950	chr12	62396668	C|R	1	USP15	ENSG00000135655	ENST00000280377	intronic	None	None	None	None	None	270	None
rs7963950	chr12	62396668	C|R	1	USP15	ENSG00000135655	ENST00000353364	intronic	None	None	None	None	None	270	None
rs7963950	chr12	62396668	C|R	1	USP15	ENSG00000135655	ENST00000549415	intronic	None	None	None	None	None	270	None
rs7963950	chr12	62396668	C|R	1	USP15	ENSG00000135655	ENST00000548620	intronic	None	None	None	None	None	3466	None
rs7963950	chr12	62396668	C|R	1	USP15	ENSG00000135655	ENST00000552346	non-coding intronic	None	None	None	None	None	270	None
rs10160955	chr12	62399415	T|C	1	USP15	ENSG00000135655	ENST00000549101	5upstream	None	None	None	None	None	None	None
rs10160955	chr12	62399415	T|C	1	USP15	ENSG00000135655	ENST00000548620	intronic	None	None	None	None	None	1772	None
rs10160955	chr12	62399415	T|C	1	USP15	ENSG00000135655	ENST00000280377	intronic	None	None	None	None	None	1772	None
rs10160955	chr12	62399415	T|C	1	USP15	ENSG00000135655	ENST00000353364	intronic	None	None	None	None	None	1772	None
rs10160955	chr12	62399415	T|C	1	USP15	ENSG00000135655	ENST00000549415	intronic	None	None	None	None	None	1772	None
rs10160955	chr12	62399415	T|C	1	USP15	ENSG00000135655	ENST00000552346	non-coding intronic	None	None	None	None	None	1772	None
rs12308455	chr12	62400088	A|G	1	USP15	ENSG00000135655	ENST00000549101	5upstream	None	None	None	None	None	None	None
rs12308455	chr12	62400088	A|G	1	USP15	ENSG00000135655	ENST00000548620	intronic	None	None	None	None	None	1099	None
rs12308455	chr12	62400088	A|G	1	USP15	ENSG00000135655	ENST00000280377	intronic	None	None	None	None	None	1099	None
rs12308455	chr12	62400088	A|G	1	USP15	ENSG00000135655	ENST00000353364	intronic	None	None	None	None	None	1099	None
rs12308455	chr12	62400088	A|G	1	USP15	ENSG00000135655	ENST00000549415	intronic	None	None	None	None	None	1099	None
rs12308455	chr12	62400088	A|G	1	USP15	ENSG00000135655	ENST00000552346	non-coding intronic	None	None	None	None	None	1099	None
rs73136889	chr12	62400818	G|C	1	USP15	ENSG00000135655	ENST00000549101	5upstream	None	None	None	None	None	None	None
rs73136889	chr12	62400818	G|C	1	USP15	ENSG00000135655	ENST00000548620	intronic	None	None	None	None	None	369	None
rs73136889	chr12	62400818	G|C	1	USP15	ENSG00000135655	ENST00000280377	intronic	None	None	None	None	None	369	None
rs73136889	chr12	62400818	G|C	1	USP15	ENSG00000135655	ENST00000353364	intronic	None	None	None	None	None	369	None
rs73136889	chr12	62400818	G|C	1	USP15	ENSG00000135655	ENST00000549415	intronic	None	None	None	None	None	369	None
rs73136889	chr12	62400818	G|C	1	USP15	ENSG00000135655	ENST00000552346	non-coding intronic	None	None	None	None	None	369	None
rs10160868	chr12	62401653	G|T	1	USP15	ENSG00000135655	ENST00000280377	intronic	None	None	None	None	None	378	None
rs10160868	chr12	62401653	G|T	1	USP15	ENSG00000135655	ENST00000353364	intronic	None	None	None	None	None	378	None
rs10160868	chr12	62401653	G|T	1	USP15	ENSG00000135655	ENST00000548620	intronic	None	None	None	None	None	378	None
rs10160868	chr12	62401653	G|T	1	USP15	ENSG00000135655	ENST00000549415	intronic	None	None	None	None	None	378	None
rs10160868	chr12	62401653	G|T	1	USP15	ENSG00000135655	ENST00000549101	non-coding intronic	None	None	None	None	None	378	None
rs10160868	chr12	62401653	G|T	1	USP15	ENSG00000135655	ENST00000552346	non-coding intronic	None	None	None	None	None	378	None
rs12297480	chr12	62401807	C|T	1	USP15	ENSG00000135655	ENST00000280377	intronic	None	None	None	None	None	532	None
rs12297480	chr12	62401807	C|T	1	USP15	ENSG00000135655	ENST00000353364	intronic	None	None	None	None	None	532	None
rs12297480	chr12	62401807	C|T	1	USP15	ENSG00000135655	ENST00000548620	intronic	None	None	None	None	None	532	None
rs12297480	chr12	62401807	C|T	1	USP15	ENSG00000135655	ENST00000549415	intronic	None	None	None	None	None	532	None
rs12297480	chr12	62401807	C|T	1	USP15	ENSG00000135655	ENST00000549101	non-coding intronic	None	None	None	None	None	532	None
rs12297480	chr12	62401807	C|T	1	USP15	ENSG00000135655	ENST00000552346	non-coding intronic	None	None	None	None	None	532	None
rs11174464	chr12	62408324	A|G	1	USP15	ENSG00000135655	ENST00000353364	3utr	6885	None	None	None	None	None	None
rs11174464	chr12	62408324	A|G	1	USP15	ENSG00000135655	ENST00000549415	intronic	None	None	None	None	None	7049	None
rs10459256	chr12	62418658	C|T	1	USP15	ENSG00000135655	ENST00000549415	3downstream	None	None	None	None	None	None	None
rs2373564	chr12	102001094	A|T	1	DRAM1	ENSG00000136048	ENST00000549066	intronic	None	None	None	None	None	10719	None
rs4272832	chr12	102005576	T|C	1	DRAM1	ENSG00000136048	ENST00000549066	intronic	None	None	None	None	None	6237	None
rs7136765	chr12	102018721	T|C	1	WASHC3	ENSG00000120860	ENST00000539515	3downstream	None	None	None	None	None	None	None
rs7136765	chr12	102018721	T|C	1	WASHC3	ENSG00000120860	ENST00000540536	intronic	None	None	None	None	None	556	None
rs7136765	chr12	102018721	T|C	1	WASHC3	ENSG00000120860	ENST00000544341	intronic	None	None	None	None	None	916	None
rs7136765	chr12	102018721	T|C	1	WASHC3	ENSG00000120860	ENST00000240079	intronic	None	None	None	None	None	5529	None
rs7136765	chr12	102018721	T|C	1	WASHC3	ENSG00000120860	ENST00000535501	intronic	None	None	None	None	None	5529	None
rs7136765	chr12	102018721	T|C	1	WASHC3	ENSG00000120860	ENST00000538761	intronic	None	None	None	None	None	5529	None
rs7136765	chr12	102018721	T|C	1	WASHC3	ENSG00000120860	ENST00000542923	intronic	None	None	None	None	None	5529	None
rs7136765	chr12	102018721	T|C	1	WASHC3	ENSG00000120860	ENST00000545679	intronic	None	None	None	None	None	5529	None
rs7136765	chr12	102018721	T|C	1	WASHC3	ENSG00000120860	ENST00000536197	non-coding intronic	None	None	None	None	None	5529	None
rs11111134	chr12	102021478	T|C	1	WASHC3	ENSG00000120860	ENST00000540536	intronic	None	None	None	None	None	2107	None
rs11111134	chr12	102021478	T|C	1	WASHC3	ENSG00000120860	ENST00000544341	intronic	None	None	None	None	None	3673	None
rs11111134	chr12	102021478	T|C	1	WASHC3	ENSG00000120860	ENST00000240079	intronic	None	None	None	None	None	4496	None
rs11111134	chr12	102021478	T|C	1	WASHC3	ENSG00000120860	ENST00000535501	intronic	None	None	None	None	None	4496	None
rs11111134	chr12	102021478	T|C	1	WASHC3	ENSG00000120860	ENST00000538761	intronic	None	None	None	None	None	4496	None
rs11111134	chr12	102021478	T|C	1	WASHC3	ENSG00000120860	ENST00000542923	intronic	None	None	None	None	None	4496	None
rs11111134	chr12	102021478	T|C	1	WASHC3	ENSG00000120860	ENST00000545679	intronic	None	None	None	None	None	4496	None
rs11111134	chr12	102021478	T|C	1	WASHC3	ENSG00000120860	ENST00000539515	non-coding intronic	None	None	None	None	None	2107	None
rs11111134	chr12	102021478	T|C	1	WASHC3	ENSG00000120860	ENST00000536197	non-coding intronic	None	None	None	None	None	4496	None
rs11111137	chr12	102027114	T|A	1	WASHC3	ENSG00000120860	ENST00000240079	intronic	None	None	None	None	None	1076	None
rs11111137	chr12	102027114	T|A	1	WASHC3	ENSG00000120860	ENST00000535501	intronic	None	None	None	None	None	1076	None
rs11111137	chr12	102027114	T|A	1	WASHC3	ENSG00000120860	ENST00000538761	intronic	None	None	None	None	None	1076	None
rs11111137	chr12	102027114	T|A	1	WASHC3	ENSG00000120860	ENST00000540536	intronic	None	None	None	None	None	1076	None
rs11111137	chr12	102027114	T|A	1	WASHC3	ENSG00000120860	ENST00000544341	intronic	None	None	None	None	None	1076	None
rs11111137	chr12	102027114	T|A	1	WASHC3	ENSG00000120860	ENST00000545679	intronic	None	None	None	None	None	1076	None
rs11111137	chr12	102027114	T|A	1	WASHC3	ENSG00000120860	ENST00000542923	intronic	None	None	None	None	None	1076	None
rs11111137	chr12	102027114	T|A	1	WASHC3	ENSG00000120860	ENST00000536197	non-coding intronic	None	None	None	None	None	1076	None
rs11111137	chr12	102027114	T|A	1	WASHC3	ENSG00000120860	ENST00000539515	non-coding intronic	None	None	None	None	None	1076	None
rs11111137	chr12	102027114	T|A	1	WASHC3	ENSG00000120860	ENST00000541569	non-coding intronic	None	None	None	None	None	1076	None
rs10778165	chr12	102027566	A|C	1	WASHC3	ENSG00000120860	ENST00000240079	intronic	None	None	None	None	None	1528	None
rs10778165	chr12	102027566	A|C	1	WASHC3	ENSG00000120860	ENST00000535501	intronic	None	None	None	None	None	1528	None
rs10778165	chr12	102027566	A|C	1	WASHC3	ENSG00000120860	ENST00000538761	intronic	None	None	None	None	None	1528	None
rs10778165	chr12	102027566	A|C	1	WASHC3	ENSG00000120860	ENST00000540536	intronic	None	None	None	None	None	1528	None
rs10778165	chr12	102027566	A|C	1	WASHC3	ENSG00000120860	ENST00000544341	intronic	None	None	None	None	None	1528	None
rs10778165	chr12	102027566	A|C	1	WASHC3	ENSG00000120860	ENST00000545679	intronic	None	None	None	None	None	1528	None
rs10778165	chr12	102027566	A|C	1	WASHC3	ENSG00000120860	ENST00000542923	intronic	None	None	None	None	None	1528	None
rs10778165	chr12	102027566	A|C	1	WASHC3	ENSG00000120860	ENST00000536197	non-coding intronic	None	None	None	None	None	1528	None
rs10778165	chr12	102027566	A|C	1	WASHC3	ENSG00000120860	ENST00000539515	non-coding intronic	None	None	None	None	None	1528	None
rs10778165	chr12	102027566	A|C	1	WASHC3	ENSG00000120860	ENST00000541569	non-coding intronic	None	None	None	None	None	1528	None
rs17528053	chr12	102030605	A|T	1	WASHC3	ENSG00000120860	ENST00000240079	intronic	None	None	None	None	None	4567	None
rs17528053	chr12	102030605	A|T	1	WASHC3	ENSG00000120860	ENST00000535501	intronic	None	None	None	None	None	4567	None
rs17528053	chr12	102030605	A|T	1	WASHC3	ENSG00000120860	ENST00000538761	intronic	None	None	None	None	None	4567	None
rs17528053	chr12	102030605	A|T	1	WASHC3	ENSG00000120860	ENST00000540536	intronic	None	None	None	None	None	4567	None
rs17528053	chr12	102030605	A|T	1	WASHC3	ENSG00000120860	ENST00000544341	intronic	None	None	None	None	None	4567	None
rs17528053	chr12	102030605	A|T	1	WASHC3	ENSG00000120860	ENST00000545679	intronic	None	None	None	None	None	4567	None
rs17528053	chr12	102030605	A|T	1	WASHC3	ENSG00000120860	ENST00000542923	intronic	None	None	None	None	None	4567	None
rs17528053	chr12	102030605	A|T	1	WASHC3	ENSG00000120860	ENST00000536197	non-coding intronic	None	None	None	None	None	4567	None
rs17528053	chr12	102030605	A|T	1	WASHC3	ENSG00000120860	ENST00000539515	non-coding intronic	None	None	None	None	None	4567	None
rs17528053	chr12	102030605	A|T	1	WASHC3	ENSG00000120860	ENST00000541569	non-coding intronic	None	None	None	None	None	4567	None
rs11111139	chr12	102034666	T|C	1	WASHC3	ENSG00000120860	ENST00000240079	intronic	None	None	None	None	None	5202	None
rs11111139	chr12	102034666	T|C	1	WASHC3	ENSG00000120860	ENST00000535501	intronic	None	None	None	None	None	5202	None
rs11111139	chr12	102034666	T|C	1	WASHC3	ENSG00000120860	ENST00000538761	intronic	None	None	None	None	None	5202	None
rs11111139	chr12	102034666	T|C	1	WASHC3	ENSG00000120860	ENST00000540536	intronic	None	None	None	None	None	5202	None
rs11111139	chr12	102034666	T|C	1	WASHC3	ENSG00000120860	ENST00000544341	intronic	None	None	None	None	None	5202	None
rs11111139	chr12	102034666	T|C	1	WASHC3	ENSG00000120860	ENST00000545679	intronic	None	None	None	None	None	5202	None
rs11111139	chr12	102034666	T|C	1	WASHC3	ENSG00000120860	ENST00000542923	intronic	None	None	None	None	None	8628	None
rs11111139	chr12	102034666	T|C	1	WASHC3	ENSG00000120860	ENST00000536197	non-coding intronic	None	None	None	None	None	5202	None
rs11111139	chr12	102034666	T|C	1	WASHC3	ENSG00000120860	ENST00000539515	non-coding intronic	None	None	None	None	None	5202	None
rs11111139	chr12	102034666	T|C	1	WASHC3	ENSG00000120860	ENST00000541569	non-coding intronic	None	None	None	None	None	5202	None
rs4357749	chr12	102043339	G|A	1	WASHC3	ENSG00000120860	ENST00000326351	3downstream	None	None	None	None	None	None	None
rs4357749	chr12	102043339	G|A	1	WASHC3	ENSG00000120860	ENST00000542923	intronic	None	None	None	None	None	766	None
rs4357749	chr12	102043339	G|A	1	WASHC3	ENSG00000120860	ENST00000500685	intronic	None	None	None	None	None	766	None
rs4357749	chr12	102043339	G|A	1	WASHC3	ENSG00000120860	ENST00000535501	intronic	None	None	None	None	None	766	None
rs4357749	chr12	102043339	G|A	1	WASHC3	ENSG00000120860	ENST00000544341	intronic	None	None	None	None	None	766	None
rs4357749	chr12	102043339	G|A	1	WASHC3	ENSG00000120860	ENST00000545679	intronic	None	None	None	None	None	766	None
rs4357749	chr12	102043339	G|A	1	WASHC3	ENSG00000120860	ENST00000240079	intronic	None	None	None	None	None	766	None
rs4357749	chr12	102043339	G|A	1	WASHC3	ENSG00000120860	ENST00000538761	intronic	None	None	None	None	None	766	None
rs4357749	chr12	102043339	G|A	1	WASHC3	ENSG00000120860	ENST00000540536	intronic	None	None	None	None	None	766	None
rs4357749	chr12	102043339	G|A	1	WASHC3	ENSG00000120860	ENST00000539515	non-coding intronic	None	None	None	None	None	766	None
rs4357749	chr12	102043339	G|A	1	WASHC3	ENSG00000120860	ENST00000541569	non-coding intronic	None	None	None	None	None	766	None
rs10778167	chr12	102046468	C|T	1	WASHC3	ENSG00000120860	ENST00000542923	5upstream	None	None	None	None	None	None	None
rs10778167	chr12	102046468	C|T	1	WASHC3	ENSG00000120860	ENST00000538761	intronic	None	None	None	None	None	349	None
rs10778167	chr12	102046468	C|T	1	WASHC3	ENSG00000120860	ENST00000535501	intronic	None	None	None	None	None	349	None
rs10778167	chr12	102046468	C|T	1	WASHC3	ENSG00000120860	ENST00000500685	intronic	None	None	None	None	None	349	None
rs10778167	chr12	102046468	C|T	1	WASHC3	ENSG00000120860	ENST00000240079	intronic	None	None	None	None	None	349	None
rs10778167	chr12	102046468	C|T	1	WASHC3	ENSG00000120860	ENST00000540536	intronic	None	None	None	None	None	349	None
rs10778167	chr12	102046468	C|T	1	WASHC3	ENSG00000120860	ENST00000544341	intronic	None	None	None	None	None	349	None
rs10778167	chr12	102046468	C|T	1	WASHC3	ENSG00000120860	ENST00000545679	intronic	None	None	None	None	None	349	None
rs10778167	chr12	102046468	C|T	1	WASHC3	ENSG00000120860	ENST00000539515	non-coding intronic	None	None	None	None	None	349	None
rs10778167	chr12	102046468	C|T	1	WASHC3	ENSG00000120860	ENST00000326351	non-coding intronic	None	None	None	None	None	349	None
rs10778167	chr12	102046468	C|T	1	WASHC3	ENSG00000120860	ENST00000541569	non-coding intronic	None	None	None	None	None	349	None
rs10778168	chr12	102047224	C|T	1	WASHC3	ENSG00000120860	ENST00000542923	5upstream	None	None	None	None	None	None	None
rs10778168	chr12	102047224	C|T	1	WASHC3	ENSG00000120860	ENST00000538761	intronic	None	None	None	None	None	1066	None
rs10778168	chr12	102047224	C|T	1	WASHC3	ENSG00000120860	ENST00000545679	intronic	None	None	None	None	None	1105	None
rs10778168	chr12	102047224	C|T	1	WASHC3	ENSG00000120860	ENST00000535501	intronic	None	None	None	None	None	1105	None
rs10778168	chr12	102047224	C|T	1	WASHC3	ENSG00000120860	ENST00000500685	intronic	None	None	None	None	None	1105	None
rs10778168	chr12	102047224	C|T	1	WASHC3	ENSG00000120860	ENST00000240079	intronic	None	None	None	None	None	1105	None
rs10778168	chr12	102047224	C|T	1	WASHC3	ENSG00000120860	ENST00000540536	intronic	None	None	None	None	None	1105	None
rs10778168	chr12	102047224	C|T	1	WASHC3	ENSG00000120860	ENST00000544341	intronic	None	None	None	None	None	1105	None
rs10778168	chr12	102047224	C|T	1	WASHC3	ENSG00000120860	ENST00000539515	non-coding intronic	None	None	None	None	None	1105	None
rs10778168	chr12	102047224	C|T	1	WASHC3	ENSG00000120860	ENST00000326351	non-coding intronic	None	None	None	None	None	1105	None
rs10778168	chr12	102047224	C|T	1	WASHC3	ENSG00000120860	ENST00000541569	non-coding intronic	None	None	None	None	None	1105	None
rs7311057	chr12	102047747	G|T	1	WASHC3	ENSG00000120860	ENST00000542923	5upstream	None	None	None	None	None	None	None
rs7311057	chr12	102047747	G|T	1	WASHC3	ENSG00000120860	ENST00000538761	intronic	None	None	None	None	None	543	None
rs7311057	chr12	102047747	G|T	1	WASHC3	ENSG00000120860	ENST00000535501	intronic	None	None	None	None	None	1628	None
rs7311057	chr12	102047747	G|T	1	WASHC3	ENSG00000120860	ENST00000500685	intronic	None	None	None	None	None	1628	None
rs7311057	chr12	102047747	G|T	1	WASHC3	ENSG00000120860	ENST00000240079	intronic	None	None	None	None	None	1628	None
rs7311057	chr12	102047747	G|T	1	WASHC3	ENSG00000120860	ENST00000540536	intronic	None	None	None	None	None	1628	None
rs7311057	chr12	102047747	G|T	1	WASHC3	ENSG00000120860	ENST00000544341	intronic	None	None	None	None	None	1628	None
rs7311057	chr12	102047747	G|T	1	WASHC3	ENSG00000120860	ENST00000545679	intronic	None	None	None	None	None	1628	None
rs7311057	chr12	102047747	G|T	1	WASHC3	ENSG00000120860	ENST00000539515	non-coding intronic	None	None	None	None	None	1628	None
rs7311057	chr12	102047747	G|T	1	WASHC3	ENSG00000120860	ENST00000326351	non-coding intronic	None	None	None	None	None	1628	None
rs7311057	chr12	102047747	G|T	1	WASHC3	ENSG00000120860	ENST00000541569	non-coding intronic	None	None	None	None	None	1628	None
rs7314571	chr12	102048423	A|G	1	WASHC3	ENSG00000120860	ENST00000538761	intronic	None	None	None	None	None	26	None
rs7314571	chr12	102048423	A|G	1	WASHC3	ENSG00000120860	ENST00000535501	intronic	None	None	None	None	None	1766	None
rs7314571	chr12	102048423	A|G	1	WASHC3	ENSG00000120860	ENST00000500685	intronic	None	None	None	None	None	2095	None
rs7314571	chr12	102048423	A|G	1	WASHC3	ENSG00000120860	ENST00000240079	intronic	None	None	None	None	None	2304	None
rs7314571	chr12	102048423	A|G	1	WASHC3	ENSG00000120860	ENST00000540536	intronic	None	None	None	None	None	2304	None
rs7314571	chr12	102048423	A|G	1	WASHC3	ENSG00000120860	ENST00000544341	intronic	None	None	None	None	None	2304	None
rs7314571	chr12	102048423	A|G	1	WASHC3	ENSG00000120860	ENST00000545679	intronic	None	None	None	None	None	2304	None
rs7314571	chr12	102048423	A|G	1	WASHC3	ENSG00000120860	ENST00000539515	non-coding intronic	None	None	None	None	None	1766	None
rs7314571	chr12	102048423	A|G	1	WASHC3	ENSG00000120860	ENST00000326351	non-coding intronic	None	None	None	None	None	2304	None
rs7314571	chr12	102048423	A|G	1	WASHC3	ENSG00000120860	ENST00000541569	non-coding intronic	None	None	None	None	None	2304	None
rs12424647	chr12	102048820	C|T	1	WASHC3	ENSG00000120860	ENST00000538761	intronic	None	None	None	None	None	423	None
rs12424647	chr12	102048820	C|T	1	WASHC3	ENSG00000120860	ENST00000535501	intronic	None	None	None	None	None	1369	None
rs12424647	chr12	102048820	C|T	1	WASHC3	ENSG00000120860	ENST00000500685	intronic	None	None	None	None	None	1698	None
rs12424647	chr12	102048820	C|T	1	WASHC3	ENSG00000120860	ENST00000240079	intronic	None	None	None	None	None	2701	None
rs12424647	chr12	102048820	C|T	1	WASHC3	ENSG00000120860	ENST00000540536	intronic	None	None	None	None	None	2701	None
rs12424647	chr12	102048820	C|T	1	WASHC3	ENSG00000120860	ENST00000544341	intronic	None	None	None	None	None	2701	None
rs12424647	chr12	102048820	C|T	1	WASHC3	ENSG00000120860	ENST00000545679	intronic	None	None	None	None	None	2701	None
rs12424647	chr12	102048820	C|T	1	WASHC3	ENSG00000120860	ENST00000539515	non-coding intronic	None	None	None	None	None	1369	None
rs12424647	chr12	102048820	C|T	1	WASHC3	ENSG00000120860	ENST00000326351	non-coding intronic	None	None	None	None	None	2701	None
rs12424647	chr12	102048820	C|T	1	WASHC3	ENSG00000120860	ENST00000541569	non-coding intronic	None	None	None	None	None	2701	None
rs10778169	chr12	102049166	A|Y	1	WASHC3	ENSG00000120860	ENST00000538761	intronic	None	None	None	None	None	769	None
rs10778169	chr12	102049166	A|Y	1	WASHC3	ENSG00000120860	ENST00000535501	intronic	None	None	None	None	None	1023	None
rs10778169	chr12	102049166	A|Y	1	WASHC3	ENSG00000120860	ENST00000500685	intronic	None	None	None	None	None	1352	None
rs10778169	chr12	102049166	A|Y	1	WASHC3	ENSG00000120860	ENST00000240079	intronic	None	None	None	None	None	3047	None
rs10778169	chr12	102049166	A|Y	1	WASHC3	ENSG00000120860	ENST00000540536	intronic	None	None	None	None	None	3047	None
rs10778169	chr12	102049166	A|Y	1	WASHC3	ENSG00000120860	ENST00000544341	intronic	None	None	None	None	None	3047	None
rs10778169	chr12	102049166	A|Y	1	WASHC3	ENSG00000120860	ENST00000545679	intronic	None	None	None	None	None	3047	None
rs10778169	chr12	102049166	A|Y	1	WASHC3	ENSG00000120860	ENST00000539515	non-coding intronic	None	None	None	None	None	1023	None
rs10778169	chr12	102049166	A|Y	1	WASHC3	ENSG00000120860	ENST00000326351	non-coding intronic	None	None	None	None	None	3047	None
rs10778169	chr12	102049166	A|Y	1	WASHC3	ENSG00000120860	ENST00000541569	non-coding intronic	None	None	None	None	None	3047	None
rs2373566	chr12	102051221	G|W	1	WASHC3	ENSG00000120860	ENST00000500685	intronic	None	None	None	None	None	582	None
rs2373566	chr12	102051221	G|W	1	WASHC3	ENSG00000120860	ENST00000535501	intronic	None	None	None	None	None	930	None
rs2373566	chr12	102051221	G|W	1	WASHC3	ENSG00000120860	ENST00000538761	intronic	None	None	None	None	None	2824	None
rs2373566	chr12	102051221	G|W	1	WASHC3	ENSG00000120860	ENST00000240079	intronic	None	None	None	None	None	5102	None
rs2373566	chr12	102051221	G|W	1	WASHC3	ENSG00000120860	ENST00000540536	intronic	None	None	None	None	None	5102	None
rs2373566	chr12	102051221	G|W	1	WASHC3	ENSG00000120860	ENST00000544341	intronic	None	None	None	None	None	5102	None
rs2373566	chr12	102051221	G|W	1	WASHC3	ENSG00000120860	ENST00000545679	intronic	None	None	None	None	None	5102	None
rs2373566	chr12	102051221	G|W	1	WASHC3	ENSG00000120860	ENST00000539515	non-coding intronic	None	None	None	None	None	930	None
rs2373566	chr12	102051221	G|W	1	WASHC3	ENSG00000120860	ENST00000326351	non-coding intronic	None	None	None	None	None	5102	None
rs2373566	chr12	102051221	G|W	1	WASHC3	ENSG00000120860	ENST00000541569	non-coding intronic	None	None	None	None	None	5102	None
rs77121786	chr12	102052897	T|G	1	WASHC3	ENSG00000120860	ENST00000500685	intronic	None	None	None	None	None	2258	None
rs77121786	chr12	102052897	T|G	1	WASHC3	ENSG00000120860	ENST00000535501	intronic	None	None	None	None	None	2606	None
rs77121786	chr12	102052897	T|G	1	WASHC3	ENSG00000120860	ENST00000538761	intronic	None	None	None	None	None	4500	None
rs77121786	chr12	102052897	T|G	1	WASHC3	ENSG00000120860	ENST00000240079	intronic	None	None	None	None	None	6778	None
rs77121786	chr12	102052897	T|G	1	WASHC3	ENSG00000120860	ENST00000540536	intronic	None	None	None	None	None	6778	None
rs77121786	chr12	102052897	T|G	1	WASHC3	ENSG00000120860	ENST00000544341	intronic	None	None	None	None	None	6778	None
rs77121786	chr12	102052897	T|G	1	WASHC3	ENSG00000120860	ENST00000545679	intronic	None	None	None	None	None	6778	None
rs77121786	chr12	102052897	T|G	1	WASHC3	ENSG00000120860	ENST00000539515	non-coding intronic	None	None	None	None	None	2606	None
rs77121786	chr12	102052897	T|G	1	WASHC3	ENSG00000120860	ENST00000326351	non-coding intronic	None	None	None	None	None	6778	None
rs77121786	chr12	102052897	T|G	1	WASHC3	ENSG00000120860	ENST00000541569	non-coding intronic	None	None	None	None	None	6778	None
rs11111146	chr12	102058486	C|A	1	WASHC3	ENSG00000120860	ENST00000536930	3downstream	None	None	None	None	None	None	None
rs11111146	chr12	102058486	C|A	1	WASHC3	ENSG00000120860	ENST00000240079	intronic	None	None	None	None	None	2762	None
rs11111146	chr12	102058486	C|A	1	WASHC3	ENSG00000120860	ENST00000540536	intronic	None	None	None	None	None	2762	None
rs11111146	chr12	102058486	C|A	1	WASHC3	ENSG00000120860	ENST00000544341	intronic	None	None	None	None	None	2762	None
rs11111146	chr12	102058486	C|A	1	WASHC3	ENSG00000120860	ENST00000545679	intronic	None	None	None	None	None	2762	None
rs11111146	chr12	102058486	C|A	1	WASHC3	ENSG00000120860	ENST00000538761	intronic	None	None	None	None	None	2762	None
rs11111146	chr12	102058486	C|A	1	WASHC3	ENSG00000120860	ENST00000535501	intronic	None	None	None	None	None	2762	None
rs11111146	chr12	102058486	C|A	1	WASHC3	ENSG00000120860	ENST00000500685	intronic	None	None	None	None	None	2762	None
rs11111146	chr12	102058486	C|A	1	WASHC3	ENSG00000120860	ENST00000326351	non-coding intronic	None	None	None	None	None	2762	None
rs11111146	chr12	102058486	C|A	1	WASHC3	ENSG00000120860	ENST00000541569	non-coding intronic	None	None	None	None	None	2762	None
rs11111146	chr12	102058486	C|A	1	WASHC3	ENSG00000120860	ENST00000539515	non-coding intronic	None	None	None	None	None	2762	None
rs3751129	chr12	102061951	G|A	1	AC079907.1	ENSG00000257222	ENST00000552707	5upstream	None	None	None	None	None	None	None
rs3751129	chr12	102061951	G|A	1	WASHC3	ENSG00000120860	ENST00000240079	coding	174	12	4	D>D	syn	None	MDEDGLPLMGSGIDLTKVPAIQQKRTVAFLNQFVVHTVQFLNRFSTVCEEKLADLSLRIQQIETTLNILDAKLSSIPGLDDVTVEVSPLNVTSVTNGAHPEATSEQPQQNSTQDSGLQESEVSAENILTVAKDPRYARYLKMVQVGVPVMAIRNKMISEGLDPDLLERPDAPVPDGESEKTVEESSDSESSFSD*
rs3751129	chr12	102061951	G|A	1	WASHC3	ENSG00000120860	ENST00000500685	coding	62	12	4	D>D	syn	None	MDEDGLPLMGSGIDLTKVPAIQQKRTVAFLNQFVVHTVQFLNRFSTVCEETGSCCITEAGVQWRDHSSGQPQLPGLK*
rs3751129	chr12	102061951	G|A	1	WASHC3	ENSG00000120860	ENST00000535501	coding	84	12	4	D>D	syn	None	MDEDGLPLMGSGIDLTKVPAIQQKRTVAFLNQFVVHTVQFLNRFSTVCEETGSHFVTHAGV*
rs3751129	chr12	102061951	G|A	1	WASHC3	ENSG00000120860	ENST00000538761	coding	24	12	4	D>D	syn	None	MDEDGLPLMGSGIDLTKVPAIQQKRTVAFLNQFVVHTVQFLNRFSTVCEE*
rs3751129	chr12	102061951	G|A	1	WASHC3	ENSG00000120860	ENST00000540536	coding	50	12	4	D>D	syn	None	MDEDGLPLMGSGIDLTKVPAIQQKRTVAFLNQFVVHTVQFLNRFSTVCEEKLADLSLRIQQIETTLNILDAKLSSIPGLDDVTVEVSPLNVTSVTNGAHPEATSEQPQQNSTQDSGLQESEVSAENILTVAKDPRYARYLKMVQVGVPVMAIRNKMISEGLDPDLLEVK*
rs3751129	chr12	102061951	G|A	1	WASHC3	ENSG00000120860	ENST00000544341	coding	123	12	4	D>D	syn	None	MDEDGLPLMGSGIDLTKVPAIQQKRTVAFLNQFVVHTVQFLNRFSTVCEEKLADLSLRIQQIETTLNILDAKLSSIPGLDDVTVEVSPLNVTSVTNGAHPEATSEQPQNSTQDSGLQESEVSAENILTVAKDPRYARYLKMVQVGVPVMAIRNKMISEGLDPDLLEKIKKRKK*
rs3751129	chr12	102061951	G|A	1	WASHC3	ENSG00000120860	ENST00000545679	coding	129	12	4	D>D	syn	None	MDEDGLPLMGSGIDLTKVPAIQQKRTVAFLNQFVVHTVQFLNRFSTVCEEKLADLSLRIQQIETTLNILDAKLSSIPGLDDVTVEVSPLNVTSVTNGAHPEATSEQPQNSTQDSGLQESEVSAENILTVAKDPRYARYLKMVQVGVPVMAIRNKMISEGLDPDLLERPDAPVPDGESEKTVEESSDSESSFSD*
rs3751129	chr12	102061951	G|A	1	WASHC3	ENSG00000120860	ENST00000536930	non-coding	24	None	None	None	None	None	None
rs3751129	chr12	102061951	G|A	1	WASHC3	ENSG00000120860	ENST00000541569	non-coding	28	None	None	None	None	None	None
rs3751129	chr12	102061951	G|A	1	WASHC3	ENSG00000120860	ENST00000326351	non-coding	41	None	None	None	None	None	None
rs3751129	chr12	102061951	G|A	1	WASHC3	ENSG00000120860	ENST00000539515	non-coding intronic	None	None	None	None	None	155	None
rs2373567	chr12	102067311	T|C	1	AC079907.1	ENSG00000257222	ENST00000552707	non-coding intronic	None	None	None	None	None	3890	None
rs17437668	chr12	102069362	C|T	1	AC079907.1	ENSG00000257222	ENST00000552707	non-coding intronic	None	None	None	None	None	5046	None
rs4271440	chr12	102069678	A|G	1	AC079907.1	ENSG00000257222	ENST00000552707	non-coding intronic	None	None	None	None	None	4730	None
rs11111148	chr12	102072250	T|G	1	AC079907.1	ENSG00000257222	ENST00000552707	non-coding intronic	None	None	None	None	None	2158	None
rs11111148	chr12	102072250	T|G	1	NUP37	ENSG00000075188	ENST00000552283	3downstream	None	None	None	None	None	None	None
rs11111148	chr12	102072250	T|G	1	NUP37	ENSG00000075188	ENST00000546385	3downstream	None	None	None	None	None	None	None
rs11111148	chr12	102072250	T|G	1	NUP37	ENSG00000075188	ENST00000251074	3downstream	None	None	None	None	None	None	None
rs11111148	chr12	102072250	T|G	1	NUP37	ENSG00000075188	ENST00000547269	3downstream	None	None	None	None	None	None	None
rs11111153	chr12	102082309	A|C	1	NUP37	ENSG00000075188	ENST00000547269	intronic	None	None	None	None	None	3093	None
rs11111153	chr12	102082309	A|C	1	NUP37	ENSG00000075188	ENST00000251074	intronic	None	None	None	None	None	3457	None
rs11111153	chr12	102082309	A|C	1	NUP37	ENSG00000075188	ENST00000552283	intronic	None	None	None	None	None	3457	None
rs11111153	chr12	102082309	A|C	1	NUP37	ENSG00000075188	ENST00000551744	intronic	None	None	None	None	None	5462	None
rs11111153	chr12	102082309	A|C	1	NUP37	ENSG00000075188	ENST00000543021	non-coding intronic	None	None	None	None	None	3093	None
rs11111153	chr12	102082309	A|C	1	NUP37	ENSG00000075188	ENST00000551200	non-coding intronic	None	None	None	None	None	3457	None
rs10083092	chr12	102084916	T|C	1	NUP37	ENSG00000075188	ENST00000251074	intronic	None	None	None	None	None	850	None
rs10083092	chr12	102084916	T|C	1	NUP37	ENSG00000075188	ENST00000552283	intronic	None	None	None	None	None	850	None
rs10083092	chr12	102084916	T|C	1	NUP37	ENSG00000075188	ENST00000547269	intronic	None	None	None	None	None	850	None
rs10083092	chr12	102084916	T|C	1	NUP37	ENSG00000075188	ENST00000551744	intronic	None	None	None	None	None	8069	None
rs10083092	chr12	102084916	T|C	1	NUP37	ENSG00000075188	ENST00000551200	non-coding intronic	None	None	None	None	None	850	None
rs10083092	chr12	102084916	T|C	1	NUP37	ENSG00000075188	ENST00000543021	non-coding intronic	None	None	None	None	None	850	None
rs7973378	chr12	102089495	A|G	1	NUP37	ENSG00000075188	ENST00000251074	intronic	None	None	None	None	None	3639	None
rs7973378	chr12	102089495	A|G	1	NUP37	ENSG00000075188	ENST00000552283	intronic	None	None	None	None	None	3639	None
rs7973378	chr12	102089495	A|G	1	NUP37	ENSG00000075188	ENST00000551744	intronic	None	None	None	None	None	9611	None
rs7973378	chr12	102089495	A|G	1	NUP37	ENSG00000075188	ENST00000543021	non-coding intronic	None	None	None	None	None	3639	None
rs7973378	chr12	102089495	A|G	1	NUP37	ENSG00000075188	ENST00000551200	non-coding intronic	None	None	None	None	None	3639	None
rs7977178	chr12	102090044	G|C	1	NUP37	ENSG00000075188	ENST00000251074	intronic	None	None	None	None	None	4188	None
rs7977178	chr12	102090044	G|C	1	NUP37	ENSG00000075188	ENST00000552283	intronic	None	None	None	None	None	4188	None
rs7977178	chr12	102090044	G|C	1	NUP37	ENSG00000075188	ENST00000551744	intronic	None	None	None	None	None	9062	None
rs7977178	chr12	102090044	G|C	1	NUP37	ENSG00000075188	ENST00000543021	non-coding intronic	None	None	None	None	None	4188	None
rs7977178	chr12	102090044	G|C	1	NUP37	ENSG00000075188	ENST00000551200	non-coding intronic	None	None	None	None	None	4188	None
rs11111162	chr12	102095524	A|G	1	NUP37	ENSG00000075188	ENST00000551744	intronic	None	None	None	None	None	3582	None
rs11111162	chr12	102095524	A|G	1	NUP37	ENSG00000075188	ENST00000251074	intronic	None	None	None	None	None	3582	None
rs11111162	chr12	102095524	A|G	1	NUP37	ENSG00000075188	ENST00000552283	intronic	None	None	None	None	None	3582	None
rs11111162	chr12	102095524	A|G	1	NUP37	ENSG00000075188	ENST00000543021	non-coding intronic	None	None	None	None	None	3582	None
rs11111162	chr12	102095524	A|G	1	NUP37	ENSG00000075188	ENST00000551200	non-coding intronic	None	None	None	None	None	3582	None
rs11111163	chr12	102098205	C|T	1	NUP37	ENSG00000075188	ENST00000551744	intronic	None	None	None	None	None	901	None
rs11111163	chr12	102098205	C|T	1	NUP37	ENSG00000075188	ENST00000251074	intronic	None	None	None	None	None	901	None
rs11111163	chr12	102098205	C|T	1	NUP37	ENSG00000075188	ENST00000552283	intronic	None	None	None	None	None	901	None
rs11111163	chr12	102098205	C|T	1	NUP37	ENSG00000075188	ENST00000543021	non-coding intronic	None	None	None	None	None	901	None
rs11111163	chr12	102098205	C|T	1	NUP37	ENSG00000075188	ENST00000551200	non-coding intronic	None	None	None	None	None	901	None
rs11111164	chr12	102098780	C|T	1	NUP37	ENSG00000075188	ENST00000551744	intronic	None	None	None	None	None	326	None
rs11111164	chr12	102098780	C|T	1	NUP37	ENSG00000075188	ENST00000251074	intronic	None	None	None	None	None	326	None
rs11111164	chr12	102098780	C|T	1	NUP37	ENSG00000075188	ENST00000552283	intronic	None	None	None	None	None	326	None
rs11111164	chr12	102098780	C|T	1	NUP37	ENSG00000075188	ENST00000543021	non-coding intronic	None	None	None	None	None	326	None
rs11111164	chr12	102098780	C|T	1	NUP37	ENSG00000075188	ENST00000551200	non-coding intronic	None	None	None	None	None	326	None
rs75162381	chr12	102103920	A|G	1	NUP37	ENSG00000075188	ENST00000251074	intronic	None	None	None	None	None	2816	None
rs75162381	chr12	102103920	A|G	1	NUP37	ENSG00000075188	ENST00000551744	intronic	None	None	None	None	None	2816	None
rs75162381	chr12	102103920	A|G	1	NUP37	ENSG00000075188	ENST00000552283	intronic	None	None	None	None	None	2816	None
rs75162381	chr12	102103920	A|G	1	NUP37	ENSG00000075188	ENST00000543021	non-coding intronic	None	None	None	None	None	2816	None
rs75162381	chr12	102103920	A|G	1	NUP37	ENSG00000075188	ENST00000551200	non-coding intronic	None	None	None	None	None	2816	None
rs12426078	chr12	102105254	A|G	1	NUP37	ENSG00000075188	ENST00000251074	intronic	None	None	None	None	None	4150	None
rs12426078	chr12	102105254	A|G	1	NUP37	ENSG00000075188	ENST00000551744	intronic	None	None	None	None	None	4150	None
rs12426078	chr12	102105254	A|G	1	NUP37	ENSG00000075188	ENST00000552283	intronic	None	None	None	None	None	4150	None
rs12426078	chr12	102105254	A|G	1	NUP37	ENSG00000075188	ENST00000543021	non-coding intronic	None	None	None	None	None	4150	None
rs12426078	chr12	102105254	A|G	1	NUP37	ENSG00000075188	ENST00000551200	non-coding intronic	None	None	None	None	None	4150	None
rs7302337	chr12	102105850	G|A	1	NUP37	ENSG00000075188	ENST00000251074	intronic	None	None	None	None	None	4746	None
rs7302337	chr12	102105850	G|A	1	NUP37	ENSG00000075188	ENST00000551744	intronic	None	None	None	None	None	4746	None
rs7302337	chr12	102105850	G|A	1	NUP37	ENSG00000075188	ENST00000552283	intronic	None	None	None	None	None	4746	None
rs7302337	chr12	102105850	G|A	1	NUP37	ENSG00000075188	ENST00000543021	non-coding intronic	None	None	None	None	None	4746	None
rs7302337	chr12	102105850	G|A	1	NUP37	ENSG00000075188	ENST00000551200	non-coding intronic	None	None	None	None	None	4746	None
rs78462723	chr12	102107942	C|T	1	NUP37	ENSG00000075188	ENST00000251074	intronic	None	None	None	None	None	4166	None
rs78462723	chr12	102107942	C|T	1	NUP37	ENSG00000075188	ENST00000551744	intronic	None	None	None	None	None	4166	None
rs78462723	chr12	102107942	C|T	1	NUP37	ENSG00000075188	ENST00000552283	intronic	None	None	None	None	None	4166	None
rs78462723	chr12	102107942	C|T	1	NUP37	ENSG00000075188	ENST00000543021	non-coding intronic	None	None	None	None	None	4166	None
rs78462723	chr12	102107942	C|T	1	NUP37	ENSG00000075188	ENST00000551200	non-coding intronic	None	None	None	None	None	4166	None
rs12313916	chr12	102107984	T|A	1	NUP37	ENSG00000075188	ENST00000251074	intronic	None	None	None	None	None	4124	None
rs12313916	chr12	102107984	T|A	1	NUP37	ENSG00000075188	ENST00000551744	intronic	None	None	None	None	None	4124	None
rs12313916	chr12	102107984	T|A	1	NUP37	ENSG00000075188	ENST00000552283	intronic	None	None	None	None	None	4124	None
rs12313916	chr12	102107984	T|A	1	NUP37	ENSG00000075188	ENST00000543021	non-coding intronic	None	None	None	None	None	4124	None
rs12313916	chr12	102107984	T|A	1	NUP37	ENSG00000075188	ENST00000551200	non-coding intronic	None	None	None	None	None	4124	None
rs7133417	chr12	102109423	C|T	1	NUP37	ENSG00000075188	ENST00000251074	intronic	None	None	None	None	None	2685	None
rs7133417	chr12	102109423	C|T	1	NUP37	ENSG00000075188	ENST00000551744	intronic	None	None	None	None	None	2685	None
rs7133417	chr12	102109423	C|T	1	NUP37	ENSG00000075188	ENST00000552283	intronic	None	None	None	None	None	2685	None
rs7133417	chr12	102109423	C|T	1	NUP37	ENSG00000075188	ENST00000543021	non-coding intronic	None	None	None	None	None	2685	None
rs7133417	chr12	102109423	C|T	1	NUP37	ENSG00000075188	ENST00000551200	non-coding intronic	None	None	None	None	None	2685	None
rs66521551	chr12	102111375	C|T	1	NUP37	ENSG00000075188	ENST00000548994	3downstream	None	None	None	None	None	None	None
rs66521551	chr12	102111375	C|T	1	NUP37	ENSG00000075188	ENST00000251074	intronic	None	None	None	None	None	733	None
rs66521551	chr12	102111375	C|T	1	NUP37	ENSG00000075188	ENST00000551744	intronic	None	None	None	None	None	733	None
rs66521551	chr12	102111375	C|T	1	NUP37	ENSG00000075188	ENST00000552283	intronic	None	None	None	None	None	733	None
rs66521551	chr12	102111375	C|T	1	NUP37	ENSG00000075188	ENST00000543021	non-coding intronic	None	None	None	None	None	733	None
rs66521551	chr12	102111375	C|T	1	NUP37	ENSG00000075188	ENST00000551200	non-coding intronic	None	None	None	None	None	733	None
rs11111167	chr12	102115007	T|C	1	NUP37	ENSG00000075188	ENST00000251074	intronic	None	None	None	None	None	2775	None
rs11111167	chr12	102115007	T|C	1	NUP37	ENSG00000075188	ENST00000551744	intronic	None	None	None	None	None	2775	None
rs11111167	chr12	102115007	T|C	1	NUP37	ENSG00000075188	ENST00000552283	intronic	None	None	None	None	None	2775	None
rs11111167	chr12	102115007	T|C	1	NUP37	ENSG00000075188	ENST00000548994	non-coding intronic	None	None	None	None	None	796	None
rs11111167	chr12	102115007	T|C	1	NUP37	ENSG00000075188	ENST00000543021	non-coding intronic	None	None	None	None	None	2775	None
rs11111167	chr12	102115007	T|C	1	NUP37	ENSG00000075188	ENST00000551200	non-coding intronic	None	None	None	None	None	2775	None
rs11111168	chr12	102116153	C|A	1	NUP37	ENSG00000075188	ENST00000251074	intronic	None	None	None	None	None	2210	None
rs11111168	chr12	102116153	C|A	1	NUP37	ENSG00000075188	ENST00000551744	intronic	None	None	None	None	None	2210	None
rs11111168	chr12	102116153	C|A	1	NUP37	ENSG00000075188	ENST00000552283	intronic	None	None	None	None	None	2210	None
rs11111168	chr12	102116153	C|A	1	NUP37	ENSG00000075188	ENST00000548994	non-coding intronic	None	None	None	None	None	289	None
rs11111168	chr12	102116153	C|A	1	NUP37	ENSG00000075188	ENST00000543021	non-coding intronic	None	None	None	None	None	2210	None
rs11111168	chr12	102116153	C|A	1	NUP37	ENSG00000075188	ENST00000551200	non-coding intronic	None	None	None	None	None	2210	None
rs17529215	chr12	102116430	G|W	1	NUP37	ENSG00000075188	ENST00000550459	3downstream	None	None	None	None	None	None	None
rs17529215	chr12	102116430	G|W	1	NUP37	ENSG00000075188	ENST00000251074	intronic	None	None	None	None	None	1933	None
rs17529215	chr12	102116430	G|W	1	NUP37	ENSG00000075188	ENST00000551744	intronic	None	None	None	None	None	1933	None
rs17529215	chr12	102116430	G|W	1	NUP37	ENSG00000075188	ENST00000552283	intronic	None	None	None	None	None	1933	None
rs17529215	chr12	102116430	G|W	1	NUP37	ENSG00000075188	ENST00000548994	non-coding intronic	None	None	None	None	None	566	None
rs17529215	chr12	102116430	G|W	1	NUP37	ENSG00000075188	ENST00000543021	non-coding intronic	None	None	None	None	None	1933	None
rs17529215	chr12	102116430	G|W	1	NUP37	ENSG00000075188	ENST00000551200	non-coding intronic	None	None	None	None	None	1933	None
rs11111170	chr12	102122222	C|T	1	NUP37	ENSG00000075188	ENST00000552283	5upstream	None	None	None	None	None	None	None
rs11111170	chr12	102122222	C|T	1	PARPBP	ENSG00000185480	ENST00000392914	5upstream	None	None	None	None	None	None	None
rs11111170	chr12	102122222	C|T	1	PARPBP	ENSG00000185480	ENST00000412715	5upstream	None	None	None	None	None	None	None
rs11111170	chr12	102122222	C|T	1	PARPBP	ENSG00000185480	ENST00000417507	5upstream	None	None	None	None	None	None	None
rs11111170	chr12	102122222	C|T	1	PARPBP	ENSG00000185480	ENST00000457614	5upstream	None	None	None	None	None	None	None
rs11111170	chr12	102122222	C|T	1	PARPBP	ENSG00000185480	ENST00000535811	5upstream	None	None	None	None	None	None	None
rs11111170	chr12	102122222	C|T	1	PARPBP	ENSG00000185480	ENST00000327680	intronic	None	None	None	None	None	1664	None
rs11111170	chr12	102122222	C|T	1	PARPBP	ENSG00000185480	ENST00000392909	intronic	None	None	None	None	None	1664	None
rs11111170	chr12	102122222	C|T	1	PARPBP	ENSG00000185480	ENST00000392911	intronic	None	None	None	None	None	1664	None
rs11111170	chr12	102122222	C|T	1	PARPBP	ENSG00000185480	ENST00000537257	intronic	None	None	None	None	None	1664	None
rs11111170	chr12	102122222	C|T	1	PARPBP	ENSG00000185480	ENST00000541394	intronic	None	None	None	None	None	1664	None
rs11111170	chr12	102122222	C|T	1	PARPBP	ENSG00000185480	ENST00000543784	intronic	None	None	None	None	None	1664	None
rs11111170	chr12	102122222	C|T	1	PARPBP	ENSG00000185480	ENST00000541668	non-coding intronic	None	None	None	None	None	1664	None
rs77449222	chr12	102123065	T|C	1	PARPBP	ENSG00000185480	ENST00000392914	5upstream	None	None	None	None	None	None	None
rs77449222	chr12	102123065	T|C	1	PARPBP	ENSG00000185480	ENST00000412715	5upstream	None	None	None	None	None	None	None
rs77449222	chr12	102123065	T|C	1	PARPBP	ENSG00000185480	ENST00000417507	5upstream	None	None	None	None	None	None	None
rs77449222	chr12	102123065	T|C	1	PARPBP	ENSG00000185480	ENST00000457614	5upstream	None	None	None	None	None	None	None
rs77449222	chr12	102123065	T|C	1	PARPBP	ENSG00000185480	ENST00000535811	5upstream	None	None	None	None	None	None	None
rs77449222	chr12	102123065	T|C	1	PARPBP	ENSG00000185480	ENST00000327680	intronic	None	None	None	None	None	821	None
rs77449222	chr12	102123065	T|C	1	PARPBP	ENSG00000185480	ENST00000392909	intronic	None	None	None	None	None	821	None
rs77449222	chr12	102123065	T|C	1	PARPBP	ENSG00000185480	ENST00000392911	intronic	None	None	None	None	None	821	None
rs77449222	chr12	102123065	T|C	1	PARPBP	ENSG00000185480	ENST00000537257	intronic	None	None	None	None	None	821	None
rs77449222	chr12	102123065	T|C	1	PARPBP	ENSG00000185480	ENST00000541394	intronic	None	None	None	None	None	821	None
rs77449222	chr12	102123065	T|C	1	PARPBP	ENSG00000185480	ENST00000543784	intronic	None	None	None	None	None	821	None
rs77449222	chr12	102123065	T|C	1	PARPBP	ENSG00000185480	ENST00000541668	non-coding intronic	None	None	None	None	None	821	None
rs2036771	chr12	102124026	G|A	1	PARPBP	ENSG00000185480	ENST00000392911	5utr	181	None	None	None	None	None	None
rs2036771	chr12	102124026	G|A	1	PARPBP	ENSG00000185480	ENST00000327680	coding	183	138	46	A>A	syn	None	MAVFNQKSVSDMIKEFRKNWRALCNSERTTLCGADSMLLALQLSMAENNKQHSGEFTVSLSDVLLTWKYLLHEKLNLPVENMDVTDHYEDVRKIYDDFLKNSNMLDLIDVYQKCRALTSNCENYNTVSPSQLLDFLSGKQYAVGDETDLSIPTSPTSKYNRDNEKVQLLARKIIFSYLNLLVNSKNDLAVAYILNIPDRGLGREAFTDLKHAAREKQMSIFLVATSFIRTIELGGKGYAPPPSDPLRTHVKGLSNFINFIDKLDEILGEIPNPSIAGGQILSVIKMQLIKGQNSRDPFCKAIEEVAQDLDLRIKNIINSQEGVVALSTTDISPARPKSHAINHGTAYCGRDTVKALLVLLDEEAANAPTKNKAELLYDEENTIHHHGTSILTLFRSPTQ…
rs2036771	chr12	102124026	G|A	1	PARPBP	ENSG00000185480	ENST00000392909	coding	224	138	46	A>A	syn	None	MAVFNQKSVSDMIKEFRKNWRALCNSERTTLCGADSMLLALQLSMAENNKQHSGEFTVSLSDVLLTWKYLLHEKLNLPVENMDVTDHYEDVRKIYDDFLKNSNMLDLIDVYQKCRALTSNCENYNTVSPGNFQCGEKVDRKIYP*
rs2036771	chr12	102124026	G|A	1	PARPBP	ENSG00000185480	ENST00000537257	coding	183	138	46	A>A	syn	None	MAVFNQKSVSDMIKEFRKNWRALCNSERTTLCGADSMLLALQLSMAENNKQHSGEFTVSLSDVLLTWKYLLHEKLNLPVENMDVTDHYEDVRKIYDDFLKNSNMLDLIDVYQKCRALTSNCENYNTVSPVSIF*
rs2036771	chr12	102124026	G|A	1	PARPBP	ENSG00000185480	ENST00000541394	coding	243	138	46	A>A	syn	None	MAVFNQKSVSDMIKEFRKNWRALCNSERTTLCGADSMLLALQLSMAENNKQHSGEFTVSLSDVLLTWKYLLHEKLNLPVENMDVTDHYEDVRKIYDDFLKNSNMLDLIDVYQKCRALTSNCENYNTVSPGSTIQPPSERGSLLLSRPDLLAPGEDPPVSASLTLERQKGESLLAWSWSLNFRLPGIPITVQKKRRDLKKLAAVMRQSQLLDFLSGKQYAVGDETDLSIPTSPTSKYNRDNEKVQLLARKIIFSYLNLLVNSKNDLAVAYILNIPDRGLGREAFTDLKHAAREKQMSIFLVATSFIRTIELGGKGYAPPPSDPLRTHVKGLSNFINFIDKLDEILGEIPNPSIAGGQILSVIKMQLIKGQNSRDPFCKAIEEVAQDLDLRIKNIINSQEG…
rs2036771	chr12	102124026	G|A	1	PARPBP	ENSG00000185480	ENST00000543784	coding	233	138	46	A>A	syn	None	MAVFNQKSVSDMIKEFRKNWRALCNSERTTLCGADSMLLALQLSMAENNKQVQLLARKIIFSYLNLLVNSKNDLAVAYILNIPDRGLGREAFTDLKHAAREKQMSIFLVATSFIRTIELGGKGYAPPPSDPLRTHVKGLSNFINFIDKLDEILGEIPNPRGCKSICWKINNWNEFWKCSSGQK*
rs2036771	chr12	102124026	G|A	1	PARPBP	ENSG00000185480	ENST00000412715	coding	39	39	13	A>A	syn	None	ADSMLLALQLSMAENNKQHSGEFTVSLSDVLLTWKYLLHEKLNLPVENMDVTDHYEDVRKIYDDFLKNSNMLDLIDVYQKCRALTSNCENYNTVSPSQLLDFLSGKQYAVGDETDLSIPTSPTSKYNRDNEKVQLLARKIIFSYLNLLVNSKNDLAVAYILNIPDRGLGREAFTDLKHAAREKQMSIFLVATSFIRTIELGGKGYAPPPSDPLRTHVKGLSNFINFIDKLDEILGEIPNPRGCKSICWKINNWNEFWKCSSGQK*
rs2036771	chr12	102124026	G|A	1	PARPBP	ENSG00000185480	ENST00000417507	coding	39	39	13	A>A	syn	None	ADSMLLALQLSMAENNKQHSGEFTVSLSDVLLTWKYLLHEKLNLPVENMDVTDHYEDVRKIYDDFLKNSNMLDLIDVYQKCRALTSNCENYNTVSPSQLLDFLSGKQYAVGDETDLSIPTSPTSKYNRDNEKVQLLARKIIFSYLNLLVNSKNDLAVAYILNIPDRGLGREAFTDLKHAAREKQMSIFLVATSFIRTIELGGKGYAPPPSDPLRTHVKGLSNFINFIDKLDEILGEIPNPRSPTQVNNSIKPLRERICVSMQEKKIKRV*
rs2036771	chr12	102124026	G|A	1	PARPBP	ENSG00000185480	ENST00000457614	coding	39	39	13	A>A	syn	None	ADSMLLALQLSMAENNKQSQLLDFLSGKQYAVGDETDLSIPTSPTSKYNRDNEKVLINCGHVFY*
rs2036771	chr12	102124026	G|A	1	PARPBP	ENSG00000185480	ENST00000392914	non-coding	141	None	None	None	None	None	None
rs2036771	chr12	102124026	G|A	1	PARPBP	ENSG00000185480	ENST00000541668	non-coding	250	None	None	None	None	None	None
rs2036771	chr12	102124026	G|A	1	PARPBP	ENSG00000185480	ENST00000535811	non-coding	39	None	None	None	None	None	None
rs77492960	chr12	102124864	A|T	1	PARPBP	ENSG00000185480	ENST00000327680	intronic	None	None	None	None	None	823	None
rs77492960	chr12	102124864	A|T	1	PARPBP	ENSG00000185480	ENST00000392909	intronic	None	None	None	None	None	823	None
rs77492960	chr12	102124864	A|T	1	PARPBP	ENSG00000185480	ENST00000412715	intronic	None	None	None	None	None	823	None
rs77492960	chr12	102124864	A|T	1	PARPBP	ENSG00000185480	ENST00000417507	intronic	None	None	None	None	None	823	None
rs77492960	chr12	102124864	A|T	1	PARPBP	ENSG00000185480	ENST00000537257	intronic	None	None	None	None	None	823	None
rs77492960	chr12	102124864	A|T	1	PARPBP	ENSG00000185480	ENST00000541394	intronic	None	None	None	None	None	823	None
rs77492960	chr12	102124864	A|T	1	PARPBP	ENSG00000185480	ENST00000392911	intronic	None	None	None	None	None	823	None
rs77492960	chr12	102124864	A|T	1	PARPBP	ENSG00000185480	ENST00000457614	intronic	None	None	None	None	None	823	None
rs77492960	chr12	102124864	A|T	1	PARPBP	ENSG00000185480	ENST00000543784	intronic	None	None	None	None	None	823	None
rs77492960	chr12	102124864	A|T	1	PARPBP	ENSG00000185480	ENST00000392914	non-coding intronic	None	None	None	None	None	823	None
rs77492960	chr12	102124864	A|T	1	PARPBP	ENSG00000185480	ENST00000541668	non-coding intronic	None	None	None	None	None	823	None
rs77492960	chr12	102124864	A|T	1	PARPBP	ENSG00000185480	ENST00000535811	non-coding intronic	None	None	None	None	None	823	None
rs60169308	chr12	102125093	G|W	1	PARPBP	ENSG00000185480	ENST00000327680	intronic	None	None	None	None	None	1052	None
rs60169308	chr12	102125093	G|W	1	PARPBP	ENSG00000185480	ENST00000392909	intronic	None	None	None	None	None	1052	None
rs60169308	chr12	102125093	G|W	1	PARPBP	ENSG00000185480	ENST00000412715	intronic	None	None	None	None	None	1052	None
rs60169308	chr12	102125093	G|W	1	PARPBP	ENSG00000185480	ENST00000417507	intronic	None	None	None	None	None	1052	None
rs60169308	chr12	102125093	G|W	1	PARPBP	ENSG00000185480	ENST00000537257	intronic	None	None	None	None	None	1052	None
rs60169308	chr12	102125093	G|W	1	PARPBP	ENSG00000185480	ENST00000541394	intronic	None	None	None	None	None	1052	None
rs60169308	chr12	102125093	G|W	1	PARPBP	ENSG00000185480	ENST00000392911	intronic	None	None	None	None	None	1052	None
rs60169308	chr12	102125093	G|W	1	PARPBP	ENSG00000185480	ENST00000457614	intronic	None	None	None	None	None	1052	None
rs60169308	chr12	102125093	G|W	1	PARPBP	ENSG00000185480	ENST00000543784	intronic	None	None	None	None	None	1052	None
rs60169308	chr12	102125093	G|W	1	PARPBP	ENSG00000185480	ENST00000392914	non-coding intronic	None	None	None	None	None	1052	None
rs60169308	chr12	102125093	G|W	1	PARPBP	ENSG00000185480	ENST00000541668	non-coding intronic	None	None	None	None	None	1052	None
rs60169308	chr12	102125093	G|W	1	PARPBP	ENSG00000185480	ENST00000535811	non-coding intronic	None	None	None	None	None	1052	None
rs10128915	chr12	102128186	T|C	1	PARPBP	ENSG00000185480	ENST00000327680	intronic	None	None	None	None	None	4145	None
rs10128915	chr12	102128186	T|C	1	PARPBP	ENSG00000185480	ENST00000392909	intronic	None	None	None	None	None	4145	None
rs10128915	chr12	102128186	T|C	1	PARPBP	ENSG00000185480	ENST00000412715	intronic	None	None	None	None	None	4145	None
rs10128915	chr12	102128186	T|C	1	PARPBP	ENSG00000185480	ENST00000417507	intronic	None	None	None	None	None	4145	None
rs10128915	chr12	102128186	T|C	1	PARPBP	ENSG00000185480	ENST00000537257	intronic	None	None	None	None	None	4145	None
rs10128915	chr12	102128186	T|C	1	PARPBP	ENSG00000185480	ENST00000541394	intronic	None	None	None	None	None	4145	None
rs10128915	chr12	102128186	T|C	1	PARPBP	ENSG00000185480	ENST00000392911	intronic	None	None	None	None	None	4145	None
rs10128915	chr12	102128186	T|C	1	PARPBP	ENSG00000185480	ENST00000457614	intronic	None	None	None	None	None	4145	None
rs10128915	chr12	102128186	T|C	1	PARPBP	ENSG00000185480	ENST00000543784	intronic	None	None	None	None	None	4145	None
rs10128915	chr12	102128186	T|C	1	PARPBP	ENSG00000185480	ENST00000392914	non-coding intronic	None	None	None	None	None	4145	None
rs10128915	chr12	102128186	T|C	1	PARPBP	ENSG00000185480	ENST00000541668	non-coding intronic	None	None	None	None	None	4145	None
rs10128915	chr12	102128186	T|C	1	PARPBP	ENSG00000185480	ENST00000535811	non-coding intronic	None	None	None	None	None	4145	None
rs12369756	chr12	102128901	T|A	1	PARPBP	ENSG00000185480	ENST00000327680	intronic	None	None	None	None	None	4860	None
rs12369756	chr12	102128901	T|A	1	PARPBP	ENSG00000185480	ENST00000392909	intronic	None	None	None	None	None	4860	None
rs12369756	chr12	102128901	T|A	1	PARPBP	ENSG00000185480	ENST00000412715	intronic	None	None	None	None	None	4860	None
rs12369756	chr12	102128901	T|A	1	PARPBP	ENSG00000185480	ENST00000417507	intronic	None	None	None	None	None	4860	None
rs12369756	chr12	102128901	T|A	1	PARPBP	ENSG00000185480	ENST00000537257	intronic	None	None	None	None	None	4860	None
rs12369756	chr12	102128901	T|A	1	PARPBP	ENSG00000185480	ENST00000541394	intronic	None	None	None	None	None	4860	None
rs12369756	chr12	102128901	T|A	1	PARPBP	ENSG00000185480	ENST00000392911	intronic	None	None	None	None	None	4860	None
rs12369756	chr12	102128901	T|A	1	PARPBP	ENSG00000185480	ENST00000457614	intronic	None	None	None	None	None	4860	None
rs12369756	chr12	102128901	T|A	1	PARPBP	ENSG00000185480	ENST00000543784	intronic	None	None	None	None	None	4860	None
rs12369756	chr12	102128901	T|A	1	PARPBP	ENSG00000185480	ENST00000392914	non-coding intronic	None	None	None	None	None	4860	None
rs12369756	chr12	102128901	T|A	1	PARPBP	ENSG00000185480	ENST00000541668	non-coding intronic	None	None	None	None	None	4860	None
rs12369756	chr12	102128901	T|A	1	PARPBP	ENSG00000185480	ENST00000535811	non-coding intronic	None	None	None	None	None	4860	None
rs58071346	chr12	102135376	T|C	1	PARPBP	ENSG00000185480	ENST00000327680	intronic	None	None	None	None	None	11335	None
rs58071346	chr12	102135376	T|C	1	PARPBP	ENSG00000185480	ENST00000392909	intronic	None	None	None	None	None	11335	None
rs58071346	chr12	102135376	T|C	1	PARPBP	ENSG00000185480	ENST00000412715	intronic	None	None	None	None	None	11335	None
rs58071346	chr12	102135376	T|C	1	PARPBP	ENSG00000185480	ENST00000417507	intronic	None	None	None	None	None	11335	None
rs58071346	chr12	102135376	T|C	1	PARPBP	ENSG00000185480	ENST00000537257	intronic	None	None	None	None	None	11335	None
rs58071346	chr12	102135376	T|C	1	PARPBP	ENSG00000185480	ENST00000541394	intronic	None	None	None	None	None	11335	None
rs58071346	chr12	102135376	T|C	1	PARPBP	ENSG00000185480	ENST00000392911	intronic	None	None	None	None	None	11335	None
rs58071346	chr12	102135376	T|C	1	PARPBP	ENSG00000185480	ENST00000457614	intronic	None	None	None	None	None	11335	None
rs58071346	chr12	102135376	T|C	1	PARPBP	ENSG00000185480	ENST00000543784	intronic	None	None	None	None	None	11335	None
rs58071346	chr12	102135376	T|C	1	PARPBP	ENSG00000185480	ENST00000392914	non-coding intronic	None	None	None	None	None	11335	None
rs58071346	chr12	102135376	T|C	1	PARPBP	ENSG00000185480	ENST00000541668	non-coding intronic	None	None	None	None	None	11335	None
rs58071346	chr12	102135376	T|C	1	PARPBP	ENSG00000185480	ENST00000535811	non-coding intronic	None	None	None	None	None	11335	None
rs11111172	chr12	102135687	T|C	1	PARPBP	ENSG00000185480	ENST00000327680	intronic	None	None	None	None	None	11646	None
rs11111172	chr12	102135687	T|C	1	PARPBP	ENSG00000185480	ENST00000392909	intronic	None	None	None	None	None	11646	None
rs11111172	chr12	102135687	T|C	1	PARPBP	ENSG00000185480	ENST00000412715	intronic	None	None	None	None	None	11646	None
rs11111172	chr12	102135687	T|C	1	PARPBP	ENSG00000185480	ENST00000417507	intronic	None	None	None	None	None	11646	None
rs11111172	chr12	102135687	T|C	1	PARPBP	ENSG00000185480	ENST00000537257	intronic	None	None	None	None	None	11646	None
rs11111172	chr12	102135687	T|C	1	PARPBP	ENSG00000185480	ENST00000541394	intronic	None	None	None	None	None	11646	None
rs11111172	chr12	102135687	T|C	1	PARPBP	ENSG00000185480	ENST00000392911	intronic	None	None	None	None	None	11646	None
rs11111172	chr12	102135687	T|C	1	PARPBP	ENSG00000185480	ENST00000457614	intronic	None	None	None	None	None	11646	None
rs11111172	chr12	102135687	T|C	1	PARPBP	ENSG00000185480	ENST00000543784	intronic	None	None	None	None	None	11646	None
rs11111172	chr12	102135687	T|C	1	PARPBP	ENSG00000185480	ENST00000392914	non-coding intronic	None	None	None	None	None	11646	None
rs11111172	chr12	102135687	T|C	1	PARPBP	ENSG00000185480	ENST00000541668	non-coding intronic	None	None	None	None	None	11646	None
rs11111172	chr12	102135687	T|C	1	PARPBP	ENSG00000185480	ENST00000535811	non-coding intronic	None	None	None	None	None	11646	None
rs10444510	chr12	102136769	G|A	1	PARPBP	ENSG00000185480	ENST00000327680	intronic	None	None	None	None	None	11461	None
rs10444510	chr12	102136769	G|A	1	PARPBP	ENSG00000185480	ENST00000392909	intronic	None	None	None	None	None	11461	None
rs10444510	chr12	102136769	G|A	1	PARPBP	ENSG00000185480	ENST00000412715	intronic	None	None	None	None	None	11461	None
rs10444510	chr12	102136769	G|A	1	PARPBP	ENSG00000185480	ENST00000417507	intronic	None	None	None	None	None	11461	None
rs10444510	chr12	102136769	G|A	1	PARPBP	ENSG00000185480	ENST00000537257	intronic	None	None	None	None	None	11461	None
rs10444510	chr12	102136769	G|A	1	PARPBP	ENSG00000185480	ENST00000541394	intronic	None	None	None	None	None	11461	None
rs10444510	chr12	102136769	G|A	1	PARPBP	ENSG00000185480	ENST00000392911	intronic	None	None	None	None	None	11466	None
rs10444510	chr12	102136769	G|A	1	PARPBP	ENSG00000185480	ENST00000457614	intronic	None	None	None	None	None	12728	None
rs10444510	chr12	102136769	G|A	1	PARPBP	ENSG00000185480	ENST00000543784	intronic	None	None	None	None	None	12728	None
rs10444510	chr12	102136769	G|A	1	PARPBP	ENSG00000185480	ENST00000392914	non-coding intronic	None	None	None	None	None	11461	None
rs10444510	chr12	102136769	G|A	1	PARPBP	ENSG00000185480	ENST00000541668	non-coding intronic	None	None	None	None	None	11461	None
rs10444510	chr12	102136769	G|A	1	PARPBP	ENSG00000185480	ENST00000535811	non-coding intronic	None	None	None	None	None	12728	None
rs7314597	chr12	102137024	C|T	1	PARPBP	ENSG00000185480	ENST00000327680	intronic	None	None	None	None	None	11206	None
rs7314597	chr12	102137024	C|T	1	PARPBP	ENSG00000185480	ENST00000392909	intronic	None	None	None	None	None	11206	None
rs7314597	chr12	102137024	C|T	1	PARPBP	ENSG00000185480	ENST00000412715	intronic	None	None	None	None	None	11206	None
rs7314597	chr12	102137024	C|T	1	PARPBP	ENSG00000185480	ENST00000417507	intronic	None	None	None	None	None	11206	None
rs7314597	chr12	102137024	C|T	1	PARPBP	ENSG00000185480	ENST00000537257	intronic	None	None	None	None	None	11206	None
rs7314597	chr12	102137024	C|T	1	PARPBP	ENSG00000185480	ENST00000541394	intronic	None	None	None	None	None	11206	None
rs7314597	chr12	102137024	C|T	1	PARPBP	ENSG00000185480	ENST00000392911	intronic	None	None	None	None	None	11211	None
rs7314597	chr12	102137024	C|T	1	PARPBP	ENSG00000185480	ENST00000457614	intronic	None	None	None	None	None	12983	None
rs7314597	chr12	102137024	C|T	1	PARPBP	ENSG00000185480	ENST00000543784	intronic	None	None	None	None	None	12983	None
rs7314597	chr12	102137024	C|T	1	PARPBP	ENSG00000185480	ENST00000392914	non-coding intronic	None	None	None	None	None	11206	None
rs7314597	chr12	102137024	C|T	1	PARPBP	ENSG00000185480	ENST00000541668	non-coding intronic	None	None	None	None	None	11206	None
rs7314597	chr12	102137024	C|T	1	PARPBP	ENSG00000185480	ENST00000535811	non-coding intronic	None	None	None	None	None	12983	None
rs11111173	chr12	102137788	A|C	1	PARPBP	ENSG00000185480	ENST00000327680	intronic	None	None	None	None	None	10442	None
rs11111173	chr12	102137788	A|C	1	PARPBP	ENSG00000185480	ENST00000392909	intronic	None	None	None	None	None	10442	None
rs11111173	chr12	102137788	A|C	1	PARPBP	ENSG00000185480	ENST00000412715	intronic	None	None	None	None	None	10442	None
rs11111173	chr12	102137788	A|C	1	PARPBP	ENSG00000185480	ENST00000417507	intronic	None	None	None	None	None	10442	None
rs11111173	chr12	102137788	A|C	1	PARPBP	ENSG00000185480	ENST00000537257	intronic	None	None	None	None	None	10442	None
rs11111173	chr12	102137788	A|C	1	PARPBP	ENSG00000185480	ENST00000541394	intronic	None	None	None	None	None	10442	None
rs11111173	chr12	102137788	A|C	1	PARPBP	ENSG00000185480	ENST00000392911	intronic	None	None	None	None	None	10447	None
rs11111173	chr12	102137788	A|C	1	PARPBP	ENSG00000185480	ENST00000457614	intronic	None	None	None	None	None	13747	None
rs11111173	chr12	102137788	A|C	1	PARPBP	ENSG00000185480	ENST00000543784	intronic	None	None	None	None	None	13747	None
rs11111173	chr12	102137788	A|C	1	PARPBP	ENSG00000185480	ENST00000392914	non-coding intronic	None	None	None	None	None	10442	None
rs11111173	chr12	102137788	A|C	1	PARPBP	ENSG00000185480	ENST00000541668	non-coding intronic	None	None	None	None	None	10442	None
rs11111173	chr12	102137788	A|C	1	PARPBP	ENSG00000185480	ENST00000535811	non-coding intronic	None	None	None	None	None	13747	None
rs11111174	chr12	102137906	C|G	1	PARPBP	ENSG00000185480	ENST00000327680	intronic	None	None	None	None	None	10324	None
rs11111174	chr12	102137906	C|G	1	PARPBP	ENSG00000185480	ENST00000392909	intronic	None	None	None	None	None	10324	None
rs11111174	chr12	102137906	C|G	1	PARPBP	ENSG00000185480	ENST00000412715	intronic	None	None	None	None	None	10324	None
rs11111174	chr12	102137906	C|G	1	PARPBP	ENSG00000185480	ENST00000417507	intronic	None	None	None	None	None	10324	None
rs11111174	chr12	102137906	C|G	1	PARPBP	ENSG00000185480	ENST00000537257	intronic	None	None	None	None	None	10324	None
rs11111174	chr12	102137906	C|G	1	PARPBP	ENSG00000185480	ENST00000541394	intronic	None	None	None	None	None	10324	None
rs11111174	chr12	102137906	C|G	1	PARPBP	ENSG00000185480	ENST00000392911	intronic	None	None	None	None	None	10329	None
rs11111174	chr12	102137906	C|G	1	PARPBP	ENSG00000185480	ENST00000457614	intronic	None	None	None	None	None	13865	None
rs11111174	chr12	102137906	C|G	1	PARPBP	ENSG00000185480	ENST00000543784	intronic	None	None	None	None	None	13865	None
rs11111174	chr12	102137906	C|G	1	PARPBP	ENSG00000185480	ENST00000392914	non-coding intronic	None	None	None	None	None	10324	None
rs11111174	chr12	102137906	C|G	1	PARPBP	ENSG00000185480	ENST00000541668	non-coding intronic	None	None	None	None	None	10324	None
rs11111174	chr12	102137906	C|G	1	PARPBP	ENSG00000185480	ENST00000535811	non-coding intronic	None	None	None	None	None	13865	None
rs11111175	chr12	102138203	G|Y	1	PARPBP	ENSG00000185480	ENST00000327680	intronic	None	None	None	None	None	10027	None
rs11111175	chr12	102138203	G|Y	1	PARPBP	ENSG00000185480	ENST00000392909	intronic	None	None	None	None	None	10027	None
rs11111175	chr12	102138203	G|Y	1	PARPBP	ENSG00000185480	ENST00000412715	intronic	None	None	None	None	None	10027	None
rs11111175	chr12	102138203	G|Y	1	PARPBP	ENSG00000185480	ENST00000417507	intronic	None	None	None	None	None	10027	None
rs11111175	chr12	102138203	G|Y	1	PARPBP	ENSG00000185480	ENST00000537257	intronic	None	None	None	None	None	10027	None
rs11111175	chr12	102138203	G|Y	1	PARPBP	ENSG00000185480	ENST00000541394	intronic	None	None	None	None	None	10027	None
rs11111175	chr12	102138203	G|Y	1	PARPBP	ENSG00000185480	ENST00000392911	intronic	None	None	None	None	None	10032	None
rs11111175	chr12	102138203	G|Y	1	PARPBP	ENSG00000185480	ENST00000457614	intronic	None	None	None	None	None	14162	None
rs11111175	chr12	102138203	G|Y	1	PARPBP	ENSG00000185480	ENST00000543784	intronic	None	None	None	None	None	14162	None
rs11111175	chr12	102138203	G|Y	1	PARPBP	ENSG00000185480	ENST00000392914	non-coding intronic	None	None	None	None	None	10027	None
rs11111175	chr12	102138203	G|Y	1	PARPBP	ENSG00000185480	ENST00000541668	non-coding intronic	None	None	None	None	None	10027	None
rs11111175	chr12	102138203	G|Y	1	PARPBP	ENSG00000185480	ENST00000535811	non-coding intronic	None	None	None	None	None	14162	None
rs11111176	chr12	102138288	G|C	1	PARPBP	ENSG00000185480	ENST00000327680	intronic	None	None	None	None	None	9942	None
rs11111176	chr12	102138288	G|C	1	PARPBP	ENSG00000185480	ENST00000392909	intronic	None	None	None	None	None	9942	None
rs11111176	chr12	102138288	G|C	1	PARPBP	ENSG00000185480	ENST00000412715	intronic	None	None	None	None	None	9942	None
rs11111176	chr12	102138288	G|C	1	PARPBP	ENSG00000185480	ENST00000417507	intronic	None	None	None	None	None	9942	None
rs11111176	chr12	102138288	G|C	1	PARPBP	ENSG00000185480	ENST00000537257	intronic	None	None	None	None	None	9942	None
rs11111176	chr12	102138288	G|C	1	PARPBP	ENSG00000185480	ENST00000541394	intronic	None	None	None	None	None	9942	None
rs11111176	chr12	102138288	G|C	1	PARPBP	ENSG00000185480	ENST00000392911	intronic	None	None	None	None	None	9947	None
rs11111176	chr12	102138288	G|C	1	PARPBP	ENSG00000185480	ENST00000457614	intronic	None	None	None	None	None	14247	None
rs11111176	chr12	102138288	G|C	1	PARPBP	ENSG00000185480	ENST00000543784	intronic	None	None	None	None	None	14247	None
rs11111176	chr12	102138288	G|C	1	PARPBP	ENSG00000185480	ENST00000392914	non-coding intronic	None	None	None	None	None	9942	None
rs11111176	chr12	102138288	G|C	1	PARPBP	ENSG00000185480	ENST00000541668	non-coding intronic	None	None	None	None	None	9942	None
rs11111176	chr12	102138288	G|C	1	PARPBP	ENSG00000185480	ENST00000535811	non-coding intronic	None	None	None	None	None	14247	None
rs144556549	chr12	102142097	A|G	1	PARPBP	ENSG00000185480	ENST00000327680	intronic	None	None	None	None	None	6133	None
rs144556549	chr12	102142097	A|G	1	PARPBP	ENSG00000185480	ENST00000392909	intronic	None	None	None	None	None	6133	None
rs144556549	chr12	102142097	A|G	1	PARPBP	ENSG00000185480	ENST00000412715	intronic	None	None	None	None	None	6133	None
rs144556549	chr12	102142097	A|G	1	PARPBP	ENSG00000185480	ENST00000417507	intronic	None	None	None	None	None	6133	None
rs144556549	chr12	102142097	A|G	1	PARPBP	ENSG00000185480	ENST00000537257	intronic	None	None	None	None	None	6133	None
rs144556549	chr12	102142097	A|G	1	PARPBP	ENSG00000185480	ENST00000541394	intronic	None	None	None	None	None	6133	None
rs144556549	chr12	102142097	A|G	1	PARPBP	ENSG00000185480	ENST00000392911	intronic	None	None	None	None	None	6138	None
rs144556549	chr12	102142097	A|G	1	PARPBP	ENSG00000185480	ENST00000457614	intronic	None	None	None	None	None	11772	None
rs144556549	chr12	102142097	A|G	1	PARPBP	ENSG00000185480	ENST00000543784	intronic	None	None	None	None	None	18056	None
rs144556549	chr12	102142097	A|G	1	PARPBP	ENSG00000185480	ENST00000392914	non-coding intronic	None	None	None	None	None	6133	None
rs144556549	chr12	102142097	A|G	1	PARPBP	ENSG00000185480	ENST00000541668	non-coding intronic	None	None	None	None	None	6133	None
rs144556549	chr12	102142097	A|G	1	PARPBP	ENSG00000185480	ENST00000535811	non-coding intronic	None	None	None	None	None	18056	None
rs7974107	chr12	102142648	A|Y	1	PARPBP	ENSG00000185480	ENST00000327680	intronic	None	None	None	None	None	5582	None
rs7974107	chr12	102142648	A|Y	1	PARPBP	ENSG00000185480	ENST00000392909	intronic	None	None	None	None	None	5582	None
rs7974107	chr12	102142648	A|Y	1	PARPBP	ENSG00000185480	ENST00000412715	intronic	None	None	None	None	None	5582	None
rs7974107	chr12	102142648	A|Y	1	PARPBP	ENSG00000185480	ENST00000417507	intronic	None	None	None	None	None	5582	None
rs7974107	chr12	102142648	A|Y	1	PARPBP	ENSG00000185480	ENST00000537257	intronic	None	None	None	None	None	5582	None
rs7974107	chr12	102142648	A|Y	1	PARPBP	ENSG00000185480	ENST00000541394	intronic	None	None	None	None	None	5582	None
rs7974107	chr12	102142648	A|Y	1	PARPBP	ENSG00000185480	ENST00000392911	intronic	None	None	None	None	None	5587	None
rs7974107	chr12	102142648	A|Y	1	PARPBP	ENSG00000185480	ENST00000457614	intronic	None	None	None	None	None	11221	None
rs7974107	chr12	102142648	A|Y	1	PARPBP	ENSG00000185480	ENST00000543784	intronic	None	None	None	None	None	18607	None
rs7974107	chr12	102142648	A|Y	1	PARPBP	ENSG00000185480	ENST00000392914	non-coding intronic	None	None	None	None	None	5582	None
rs7974107	chr12	102142648	A|Y	1	PARPBP	ENSG00000185480	ENST00000541668	non-coding intronic	None	None	None	None	None	5582	None
rs7974107	chr12	102142648	A|Y	1	PARPBP	ENSG00000185480	ENST00000535811	non-coding intronic	None	None	None	None	None	18607	None
rs2002134	chr12	102143297	A|T	1	PARPBP	ENSG00000185480	ENST00000327680	intronic	None	None	None	None	None	4933	None
rs2002134	chr12	102143297	A|T	1	PARPBP	ENSG00000185480	ENST00000392909	intronic	None	None	None	None	None	4933	None
rs2002134	chr12	102143297	A|T	1	PARPBP	ENSG00000185480	ENST00000412715	intronic	None	None	None	None	None	4933	None
rs2002134	chr12	102143297	A|T	1	PARPBP	ENSG00000185480	ENST00000417507	intronic	None	None	None	None	None	4933	None
rs2002134	chr12	102143297	A|T	1	PARPBP	ENSG00000185480	ENST00000537257	intronic	None	None	None	None	None	4933	None
rs2002134	chr12	102143297	A|T	1	PARPBP	ENSG00000185480	ENST00000541394	intronic	None	None	None	None	None	4933	None
rs2002134	chr12	102143297	A|T	1	PARPBP	ENSG00000185480	ENST00000392911	intronic	None	None	None	None	None	4938	None
rs2002134	chr12	102143297	A|T	1	PARPBP	ENSG00000185480	ENST00000457614	intronic	None	None	None	None	None	10572	None
rs2002134	chr12	102143297	A|T	1	PARPBP	ENSG00000185480	ENST00000543784	intronic	None	None	None	None	None	19256	None
rs2002134	chr12	102143297	A|T	1	PARPBP	ENSG00000185480	ENST00000392914	non-coding intronic	None	None	None	None	None	4933	None
rs2002134	chr12	102143297	A|T	1	PARPBP	ENSG00000185480	ENST00000541668	non-coding intronic	None	None	None	None	None	4933	None
rs2002134	chr12	102143297	A|T	1	PARPBP	ENSG00000185480	ENST00000535811	non-coding intronic	None	None	None	None	None	19256	None
rs368746845	chr12	102146976	G|A	1	PARPBP	ENSG00000185480	ENST00000327680	intronic	None	None	None	None	None	1254	None
rs368746845	chr12	102146976	G|A	1	PARPBP	ENSG00000185480	ENST00000392909	intronic	None	None	None	None	None	1254	None
rs368746845	chr12	102146976	G|A	1	PARPBP	ENSG00000185480	ENST00000412715	intronic	None	None	None	None	None	1254	None
rs368746845	chr12	102146976	G|A	1	PARPBP	ENSG00000185480	ENST00000417507	intronic	None	None	None	None	None	1254	None
rs368746845	chr12	102146976	G|A	1	PARPBP	ENSG00000185480	ENST00000537257	intronic	None	None	None	None	None	1254	None
rs368746845	chr12	102146976	G|A	1	PARPBP	ENSG00000185480	ENST00000541394	intronic	None	None	None	None	None	1254	None
rs368746845	chr12	102146976	G|A	1	PARPBP	ENSG00000185480	ENST00000392911	intronic	None	None	None	None	None	1259	None
rs368746845	chr12	102146976	G|A	1	PARPBP	ENSG00000185480	ENST00000457614	intronic	None	None	None	None	None	6893	None
rs368746845	chr12	102146976	G|A	1	PARPBP	ENSG00000185480	ENST00000543784	intronic	None	None	None	None	None	17462	None
rs368746845	chr12	102146976	G|A	1	PARPBP	ENSG00000185480	ENST00000392914	non-coding intronic	None	None	None	None	None	1254	None
rs368746845	chr12	102146976	G|A	1	PARPBP	ENSG00000185480	ENST00000541668	non-coding intronic	None	None	None	None	None	1254	None
rs368746845	chr12	102146976	G|A	1	PARPBP	ENSG00000185480	ENST00000535811	non-coding intronic	None	None	None	None	None	22935	None
rs138234608	chr12	102147064	T|A	1	PARPBP	ENSG00000185480	ENST00000327680	intronic	None	None	None	None	None	1166	None
rs138234608	chr12	102147064	T|A	1	PARPBP	ENSG00000185480	ENST00000392909	intronic	None	None	None	None	None	1166	None
rs138234608	chr12	102147064	T|A	1	PARPBP	ENSG00000185480	ENST00000412715	intronic	None	None	None	None	None	1166	None
rs138234608	chr12	102147064	T|A	1	PARPBP	ENSG00000185480	ENST00000417507	intronic	None	None	None	None	None	1166	None
rs138234608	chr12	102147064	T|A	1	PARPBP	ENSG00000185480	ENST00000537257	intronic	None	None	None	None	None	1166	None
rs138234608	chr12	102147064	T|A	1	PARPBP	ENSG00000185480	ENST00000541394	intronic	None	None	None	None	None	1166	None
rs138234608	chr12	102147064	T|A	1	PARPBP	ENSG00000185480	ENST00000392911	intronic	None	None	None	None	None	1171	None
rs138234608	chr12	102147064	T|A	1	PARPBP	ENSG00000185480	ENST00000457614	intronic	None	None	None	None	None	6805	None
rs138234608	chr12	102147064	T|A	1	PARPBP	ENSG00000185480	ENST00000543784	intronic	None	None	None	None	None	17374	None
rs138234608	chr12	102147064	T|A	1	PARPBP	ENSG00000185480	ENST00000392914	non-coding intronic	None	None	None	None	None	1166	None
rs138234608	chr12	102147064	T|A	1	PARPBP	ENSG00000185480	ENST00000541668	non-coding intronic	None	None	None	None	None	1166	None
rs138234608	chr12	102147064	T|A	1	PARPBP	ENSG00000185480	ENST00000535811	non-coding intronic	None	None	None	None	None	23023	None
rs76825149	chr12	102147889	A|G	1	PARPBP	ENSG00000185480	ENST00000327680	intronic	None	None	None	None	None	341	None
rs76825149	chr12	102147889	A|G	1	PARPBP	ENSG00000185480	ENST00000392909	intronic	None	None	None	None	None	341	None
rs76825149	chr12	102147889	A|G	1	PARPBP	ENSG00000185480	ENST00000412715	intronic	None	None	None	None	None	341	None
rs76825149	chr12	102147889	A|G	1	PARPBP	ENSG00000185480	ENST00000417507	intronic	None	None	None	None	None	341	None
rs76825149	chr12	102147889	A|G	1	PARPBP	ENSG00000185480	ENST00000537257	intronic	None	None	None	None	None	341	None
rs76825149	chr12	102147889	A|G	1	PARPBP	ENSG00000185480	ENST00000541394	intronic	None	None	None	None	None	341	None
rs76825149	chr12	102147889	A|G	1	PARPBP	ENSG00000185480	ENST00000392911	intronic	None	None	None	None	None	346	None
rs76825149	chr12	102147889	A|G	1	PARPBP	ENSG00000185480	ENST00000457614	intronic	None	None	None	None	None	5980	None
rs76825149	chr12	102147889	A|G	1	PARPBP	ENSG00000185480	ENST00000543784	intronic	None	None	None	None	None	16549	None
rs76825149	chr12	102147889	A|G	1	PARPBP	ENSG00000185480	ENST00000392914	non-coding intronic	None	None	None	None	None	341	None
rs76825149	chr12	102147889	A|G	1	PARPBP	ENSG00000185480	ENST00000541668	non-coding intronic	None	None	None	None	None	341	None
rs76825149	chr12	102147889	A|G	1	PARPBP	ENSG00000185480	ENST00000535811	non-coding intronic	None	None	None	None	None	23848	None
rs55772007	chr12	102151785	A|G	1	PARPBP	ENSG00000185480	ENST00000392909	3utr	797	None	None	None	None	None	None
rs55772007	chr12	102151785	A|G	1	PARPBP	ENSG00000185480	ENST00000541394	coding	708	603	201	A>A	syn	None	MAVFNQKSVSDMIKEFRKNWRALCNSERTTLCGADSMLLALQLSMAENNKQHSGEFTVSLSDVLLTWKYLLHEKLNLPVENMDVTDHYEDVRKIYDDFLKNSNMLDLIDVYQKCRALTSNCENYNTVSPGSTIQPPSERGSLLLSRPDLLAPGEDPPVSASLTLERQKGESLLAWSWSLNFRLPGIPITVQKKRRDLKKLAAVMRQSQLLDFLSGKQYAVGDETDLSIPTSPTSKYNRDNEKVQLLARKIIFSYLNLLVNSKNDLAVAYILNIPDRGLGREAFTDLKHAAREKQMSIFLVATSFIRTIELGGKGYAPPPSDPLRTHVKGLSNFINFIDKLDEILGEIPNPSIAGGQILSVIKMQLIKGQNSRDPFCKAIEEVAQDLDLRIKNIINSQEG…
rs55772007	chr12	102151785	A|G	1	PARPBP	ENSG00000185480	ENST00000457614	intronic	None	None	None	None	None	2084	None
rs55772007	chr12	102151785	A|G	1	PARPBP	ENSG00000185480	ENST00000327680	intronic	None	None	None	None	None	2084	None
rs55772007	chr12	102151785	A|G	1	PARPBP	ENSG00000185480	ENST00000392911	intronic	None	None	None	None	None	2084	None
rs55772007	chr12	102151785	A|G	1	PARPBP	ENSG00000185480	ENST00000412715	intronic	None	None	None	None	None	2084	None
rs55772007	chr12	102151785	A|G	1	PARPBP	ENSG00000185480	ENST00000417507	intronic	None	None	None	None	None	2084	None
rs55772007	chr12	102151785	A|G	1	PARPBP	ENSG00000185480	ENST00000543784	intronic	None	None	None	None	None	12653	None
rs55772007	chr12	102151785	A|G	1	PARPBP	ENSG00000185480	ENST00000392914	non-coding	606	None	None	None	None	None	None
rs55772007	chr12	102151785	A|G	1	PARPBP	ENSG00000185480	ENST00000541668	non-coding intronic	None	None	None	None	None	2084	None
rs55772007	chr12	102151785	A|G	1	PARPBP	ENSG00000185480	ENST00000535811	non-coding intronic	None	None	None	None	None	27744	None
rs11111182	chr12	102154357	G|A	1	PARPBP	ENSG00000185480	ENST00000457614	intronic	None	None	None	None	None	368	None
rs11111182	chr12	102154357	G|A	1	PARPBP	ENSG00000185480	ENST00000327680	intronic	None	None	None	None	None	381	None
rs11111182	chr12	102154357	G|A	1	PARPBP	ENSG00000185480	ENST00000392911	intronic	None	None	None	None	None	381	None
rs11111182	chr12	102154357	G|A	1	PARPBP	ENSG00000185480	ENST00000412715	intronic	None	None	None	None	None	381	None
rs11111182	chr12	102154357	G|A	1	PARPBP	ENSG00000185480	ENST00000417507	intronic	None	None	None	None	None	381	None
rs11111182	chr12	102154357	G|A	1	PARPBP	ENSG00000185480	ENST00000541394	intronic	None	None	None	None	None	381	None
rs11111182	chr12	102154357	G|A	1	PARPBP	ENSG00000185480	ENST00000543784	intronic	None	None	None	None	None	10081	None
rs11111182	chr12	102154357	G|A	1	PARPBP	ENSG00000185480	ENST00000541668	non-coding intronic	None	None	None	None	None	381	None
rs11111182	chr12	102154357	G|A	1	PARPBP	ENSG00000185480	ENST00000535811	non-coding intronic	None	None	None	None	None	30316	None
rs2102476	chr12	102154922	G|W	1	PARPBP	ENSG00000185480	ENST00000457614	intronic	None	None	None	None	None	933	None
rs2102476	chr12	102154922	G|W	1	PARPBP	ENSG00000185480	ENST00000327680	intronic	None	None	None	None	None	946	None
rs2102476	chr12	102154922	G|W	1	PARPBP	ENSG00000185480	ENST00000392911	intronic	None	None	None	None	None	946	None
rs2102476	chr12	102154922	G|W	1	PARPBP	ENSG00000185480	ENST00000412715	intronic	None	None	None	None	None	946	None
rs2102476	chr12	102154922	G|W	1	PARPBP	ENSG00000185480	ENST00000417507	intronic	None	None	None	None	None	946	None
rs2102476	chr12	102154922	G|W	1	PARPBP	ENSG00000185480	ENST00000541394	intronic	None	None	None	None	None	946	None
rs2102476	chr12	102154922	G|W	1	PARPBP	ENSG00000185480	ENST00000543784	intronic	None	None	None	None	None	9516	None
rs2102476	chr12	102154922	G|W	1	PARPBP	ENSG00000185480	ENST00000541668	non-coding	703	None	None	None	None	None	None
rs2102476	chr12	102154922	G|W	1	PARPBP	ENSG00000185480	ENST00000535811	non-coding intronic	None	None	None	None	None	30881	None
rs7959191	chr12	102156414	A|K	1	PARPBP	ENSG00000185480	ENST00000541668	3downstream	None	None	None	None	None	None	None
rs7959191	chr12	102156414	A|K	1	PARPBP	ENSG00000185480	ENST00000457614	intronic	None	None	None	None	None	2425	None
rs7959191	chr12	102156414	A|K	1	PARPBP	ENSG00000185480	ENST00000327680	intronic	None	None	None	None	None	2438	None
rs7959191	chr12	102156414	A|K	1	PARPBP	ENSG00000185480	ENST00000392911	intronic	None	None	None	None	None	2438	None
rs7959191	chr12	102156414	A|K	1	PARPBP	ENSG00000185480	ENST00000412715	intronic	None	None	None	None	None	2438	None
rs7959191	chr12	102156414	A|K	1	PARPBP	ENSG00000185480	ENST00000417507	intronic	None	None	None	None	None	2438	None
rs7959191	chr12	102156414	A|K	1	PARPBP	ENSG00000185480	ENST00000541394	intronic	None	None	None	None	None	2438	None
rs7959191	chr12	102156414	A|K	1	PARPBP	ENSG00000185480	ENST00000543784	intronic	None	None	None	None	None	8024	None
rs7959191	chr12	102156414	A|K	1	PARPBP	ENSG00000185480	ENST00000535811	non-coding intronic	None	None	None	None	None	32373	None
rs12308006	chr12	102157334	T|C	1	PARPBP	ENSG00000185480	ENST00000541668	3downstream	None	None	None	None	None	None	None
rs12308006	chr12	102157334	T|C	1	PARPBP	ENSG00000185480	ENST00000457614	intronic	None	None	None	None	None	3345	None
rs12308006	chr12	102157334	T|C	1	PARPBP	ENSG00000185480	ENST00000327680	intronic	None	None	None	None	None	3358	None
rs12308006	chr12	102157334	T|C	1	PARPBP	ENSG00000185480	ENST00000392911	intronic	None	None	None	None	None	3358	None
rs12308006	chr12	102157334	T|C	1	PARPBP	ENSG00000185480	ENST00000412715	intronic	None	None	None	None	None	3358	None
rs12308006	chr12	102157334	T|C	1	PARPBP	ENSG00000185480	ENST00000417507	intronic	None	None	None	None	None	3358	None
rs12308006	chr12	102157334	T|C	1	PARPBP	ENSG00000185480	ENST00000541394	intronic	None	None	None	None	None	3358	None
rs12308006	chr12	102157334	T|C	1	PARPBP	ENSG00000185480	ENST00000543784	intronic	None	None	None	None	None	7104	None
rs12308006	chr12	102157334	T|C	1	PARPBP	ENSG00000185480	ENST00000535811	non-coding intronic	None	None	None	None	None	33293	None
rs11111183	chr12	102157936	C|T	1	PARPBP	ENSG00000185480	ENST00000457614	intronic	None	None	None	None	None	3947	None
rs11111183	chr12	102157936	C|T	1	PARPBP	ENSG00000185480	ENST00000327680	intronic	None	None	None	None	None	3960	None
rs11111183	chr12	102157936	C|T	1	PARPBP	ENSG00000185480	ENST00000392911	intronic	None	None	None	None	None	3960	None
rs11111183	chr12	102157936	C|T	1	PARPBP	ENSG00000185480	ENST00000412715	intronic	None	None	None	None	None	3960	None
rs11111183	chr12	102157936	C|T	1	PARPBP	ENSG00000185480	ENST00000417507	intronic	None	None	None	None	None	3960	None
rs11111183	chr12	102157936	C|T	1	PARPBP	ENSG00000185480	ENST00000541394	intronic	None	None	None	None	None	3960	None
rs11111183	chr12	102157936	C|T	1	PARPBP	ENSG00000185480	ENST00000543784	intronic	None	None	None	None	None	6502	None
rs11111183	chr12	102157936	C|T	1	PARPBP	ENSG00000185480	ENST00000535811	non-coding intronic	None	None	None	None	None	33895	None
rs10860841	chr12	102162081	G|A	1	PARPBP	ENSG00000185480	ENST00000543784	intronic	None	None	None	None	None	2357	None
rs10860841	chr12	102162081	G|A	1	PARPBP	ENSG00000185480	ENST00000327680	intronic	None	None	None	None	None	2357	None
rs10860841	chr12	102162081	G|A	1	PARPBP	ENSG00000185480	ENST00000392911	intronic	None	None	None	None	None	2357	None
rs10860841	chr12	102162081	G|A	1	PARPBP	ENSG00000185480	ENST00000412715	intronic	None	None	None	None	None	2357	None
rs10860841	chr12	102162081	G|A	1	PARPBP	ENSG00000185480	ENST00000417507	intronic	None	None	None	None	None	2357	None
rs10860841	chr12	102162081	G|A	1	PARPBP	ENSG00000185480	ENST00000541394	intronic	None	None	None	None	None	2357	None
rs10860841	chr12	102162081	G|A	1	PARPBP	ENSG00000185480	ENST00000457614	intronic	None	None	None	None	None	3648	None
rs10860841	chr12	102162081	G|A	1	PARPBP	ENSG00000185480	ENST00000535811	non-coding intronic	None	None	None	None	None	33870	None
rs11111187	chr12	102163421	A|G	1	PARPBP	ENSG00000185480	ENST00000412715	intronic	None	None	None	None	None	1017	None
rs11111187	chr12	102163421	A|G	1	PARPBP	ENSG00000185480	ENST00000417507	intronic	None	None	None	None	None	1017	None
rs11111187	chr12	102163421	A|G	1	PARPBP	ENSG00000185480	ENST00000541394	intronic	None	None	None	None	None	1017	None
rs11111187	chr12	102163421	A|G	1	PARPBP	ENSG00000185480	ENST00000543784	intronic	None	None	None	None	None	1017	None
rs11111187	chr12	102163421	A|G	1	PARPBP	ENSG00000185480	ENST00000327680	intronic	None	None	None	None	None	1017	None
rs11111187	chr12	102163421	A|G	1	PARPBP	ENSG00000185480	ENST00000392911	intronic	None	None	None	None	None	1017	None
rs11111187	chr12	102163421	A|G	1	PARPBP	ENSG00000185480	ENST00000457614	intronic	None	None	None	None	None	2308	None
rs11111187	chr12	102163421	A|G	1	PARPBP	ENSG00000185480	ENST00000535811	non-coding intronic	None	None	None	None	None	32530	None
rs937954	chr12	102164766	G|M	1	PARPBP	ENSG00000185480	ENST00000327680	intronic	None	None	None	None	None	158	None
rs937954	chr12	102164766	G|M	1	PARPBP	ENSG00000185480	ENST00000392911	intronic	None	None	None	None	None	158	None
rs937954	chr12	102164766	G|M	1	PARPBP	ENSG00000185480	ENST00000412715	intronic	None	None	None	None	None	158	None
rs937954	chr12	102164766	G|M	1	PARPBP	ENSG00000185480	ENST00000417507	intronic	None	None	None	None	None	158	None
rs937954	chr12	102164766	G|M	1	PARPBP	ENSG00000185480	ENST00000541394	intronic	None	None	None	None	None	158	None
rs937954	chr12	102164766	G|M	1	PARPBP	ENSG00000185480	ENST00000543784	intronic	None	None	None	None	None	158	None
rs937954	chr12	102164766	G|M	1	PARPBP	ENSG00000185480	ENST00000457614	intronic	None	None	None	None	None	963	None
rs937954	chr12	102164766	G|M	1	PARPBP	ENSG00000185480	ENST00000535811	non-coding intronic	None	None	None	None	None	31185	None
rs3794201	chr12	102165930	A|C	1	PARPBP	ENSG00000185480	ENST00000327680	intronic	None	None	None	None	None	47	None
rs3794201	chr12	102165930	A|C	1	PARPBP	ENSG00000185480	ENST00000392911	intronic	None	None	None	None	None	47	None
rs3794201	chr12	102165930	A|C	1	PARPBP	ENSG00000185480	ENST00000457614	intronic	None	None	None	None	None	47	None
rs3794201	chr12	102165930	A|C	1	PARPBP	ENSG00000185480	ENST00000541394	intronic	None	None	None	None	None	47	None
rs3794201	chr12	102165930	A|C	1	PARPBP	ENSG00000185480	ENST00000417507	intronic	None	None	None	None	None	47	None
rs3794201	chr12	102165930	A|C	1	PARPBP	ENSG00000185480	ENST00000412715	intronic	None	None	None	None	None	47	None
rs3794201	chr12	102165930	A|C	1	PARPBP	ENSG00000185480	ENST00000543784	intronic	None	None	None	None	None	47	None
rs3794201	chr12	102165930	A|C	1	PARPBP	ENSG00000185480	ENST00000535811	non-coding intronic	None	None	None	None	None	30021	None
rs58415082	chr12	102166378	C|T	1	PARPBP	ENSG00000185480	ENST00000327680	intronic	None	None	None	None	None	495	None
rs58415082	chr12	102166378	C|T	1	PARPBP	ENSG00000185480	ENST00000392911	intronic	None	None	None	None	None	495	None
rs58415082	chr12	102166378	C|T	1	PARPBP	ENSG00000185480	ENST00000457614	intronic	None	None	None	None	None	495	None
rs58415082	chr12	102166378	C|T	1	PARPBP	ENSG00000185480	ENST00000541394	intronic	None	None	None	None	None	495	None
rs58415082	chr12	102166378	C|T	1	PARPBP	ENSG00000185480	ENST00000417507	intronic	None	None	None	None	None	495	None
rs58415082	chr12	102166378	C|T	1	PARPBP	ENSG00000185480	ENST00000412715	intronic	None	None	None	None	None	495	None
rs58415082	chr12	102166378	C|T	1	PARPBP	ENSG00000185480	ENST00000543784	intronic	None	None	None	None	None	495	None
rs58415082	chr12	102166378	C|T	1	PARPBP	ENSG00000185480	ENST00000535811	non-coding intronic	None	None	None	None	None	29573	None
rs12424965	chr12	102167939	C|G	1	PARPBP	ENSG00000185480	ENST00000327680	intronic	None	None	None	None	None	2056	None
rs12424965	chr12	102167939	C|G	1	PARPBP	ENSG00000185480	ENST00000392911	intronic	None	None	None	None	None	2056	None
rs12424965	chr12	102167939	C|G	1	PARPBP	ENSG00000185480	ENST00000457614	intronic	None	None	None	None	None	2056	None
rs12424965	chr12	102167939	C|G	1	PARPBP	ENSG00000185480	ENST00000541394	intronic	None	None	None	None	None	2056	None
rs12424965	chr12	102167939	C|G	1	PARPBP	ENSG00000185480	ENST00000417507	intronic	None	None	None	None	None	2056	None
rs12424965	chr12	102167939	C|G	1	PARPBP	ENSG00000185480	ENST00000412715	intronic	None	None	None	None	None	2056	None
rs12424965	chr12	102167939	C|G	1	PARPBP	ENSG00000185480	ENST00000543784	intronic	None	None	None	None	None	2056	None
rs12424965	chr12	102167939	C|G	1	PARPBP	ENSG00000185480	ENST00000535811	non-coding intronic	None	None	None	None	None	28012	None
rs12426352	chr12	102167994	T|C	1	PARPBP	ENSG00000185480	ENST00000327680	intronic	None	None	None	None	None	2111	None
rs12426352	chr12	102167994	T|C	1	PARPBP	ENSG00000185480	ENST00000392911	intronic	None	None	None	None	None	2111	None
rs12426352	chr12	102167994	T|C	1	PARPBP	ENSG00000185480	ENST00000457614	intronic	None	None	None	None	None	2111	None
rs12426352	chr12	102167994	T|C	1	PARPBP	ENSG00000185480	ENST00000541394	intronic	None	None	None	None	None	2111	None
rs12426352	chr12	102167994	T|C	1	PARPBP	ENSG00000185480	ENST00000417507	intronic	None	None	None	None	None	2111	None
rs12426352	chr12	102167994	T|C	1	PARPBP	ENSG00000185480	ENST00000412715	intronic	None	None	None	None	None	2111	None
rs12426352	chr12	102167994	T|C	1	PARPBP	ENSG00000185480	ENST00000543784	intronic	None	None	None	None	None	2111	None
rs12426352	chr12	102167994	T|C	1	PARPBP	ENSG00000185480	ENST00000535811	non-coding intronic	None	None	None	None	None	27957	None
rs11111192	chr12	102168518	T|A	1	PARPBP	ENSG00000185480	ENST00000327680	intronic	None	None	None	None	None	2635	None
rs11111192	chr12	102168518	T|A	1	PARPBP	ENSG00000185480	ENST00000392911	intronic	None	None	None	None	None	2635	None
rs11111192	chr12	102168518	T|A	1	PARPBP	ENSG00000185480	ENST00000457614	intronic	None	None	None	None	None	2635	None
rs11111192	chr12	102168518	T|A	1	PARPBP	ENSG00000185480	ENST00000541394	intronic	None	None	None	None	None	2635	None
rs11111192	chr12	102168518	T|A	1	PARPBP	ENSG00000185480	ENST00000417507	intronic	None	None	None	None	None	2635	None
rs11111192	chr12	102168518	T|A	1	PARPBP	ENSG00000185480	ENST00000412715	intronic	None	None	None	None	None	2635	None
rs11111192	chr12	102168518	T|A	1	PARPBP	ENSG00000185480	ENST00000543784	intronic	None	None	None	None	None	2635	None
rs11111192	chr12	102168518	T|A	1	PARPBP	ENSG00000185480	ENST00000535811	non-coding intronic	None	None	None	None	None	27433	None
rs11111194	chr12	102172330	T|G	1	PARPBP	ENSG00000185480	ENST00000327680	intronic	None	None	None	None	None	3153	None
rs11111194	chr12	102172330	T|G	1	PARPBP	ENSG00000185480	ENST00000392911	intronic	None	None	None	None	None	3153	None
rs11111194	chr12	102172330	T|G	1	PARPBP	ENSG00000185480	ENST00000457614	intronic	None	None	None	None	None	3153	None
rs11111194	chr12	102172330	T|G	1	PARPBP	ENSG00000185480	ENST00000541394	intronic	None	None	None	None	None	3153	None
rs11111194	chr12	102172330	T|G	1	PARPBP	ENSG00000185480	ENST00000417507	intronic	None	None	None	None	None	6447	None
rs11111194	chr12	102172330	T|G	1	PARPBP	ENSG00000185480	ENST00000412715	intronic	None	None	None	None	None	6447	None
rs11111194	chr12	102172330	T|G	1	PARPBP	ENSG00000185480	ENST00000543784	intronic	None	None	None	None	None	6447	None
rs11111194	chr12	102172330	T|G	1	PARPBP	ENSG00000185480	ENST00000535811	non-coding intronic	None	None	None	None	None	23621	None
rs17438571	chr12	102174323	A|G	1	PARPBP	ENSG00000185480	ENST00000327680	intronic	None	None	None	None	None	1160	None
rs17438571	chr12	102174323	A|G	1	PARPBP	ENSG00000185480	ENST00000392911	intronic	None	None	None	None	None	1160	None
rs17438571	chr12	102174323	A|G	1	PARPBP	ENSG00000185480	ENST00000457614	intronic	None	None	None	None	None	1160	None
rs17438571	chr12	102174323	A|G	1	PARPBP	ENSG00000185480	ENST00000541394	intronic	None	None	None	None	None	1160	None
rs17438571	chr12	102174323	A|G	1	PARPBP	ENSG00000185480	ENST00000417507	intronic	None	None	None	None	None	8226	None
rs17438571	chr12	102174323	A|G	1	PARPBP	ENSG00000185480	ENST00000412715	intronic	None	None	None	None	None	8440	None
rs17438571	chr12	102174323	A|G	1	PARPBP	ENSG00000185480	ENST00000543784	intronic	None	None	None	None	None	8440	None
rs17438571	chr12	102174323	A|G	1	PARPBP	ENSG00000185480	ENST00000535811	non-coding intronic	None	None	None	None	None	21628	None
rs7308354	chr12	102177929	A|G	1	PARPBP	ENSG00000185480	ENST00000327680	intronic	None	None	None	None	None	663	None
rs7308354	chr12	102177929	A|G	1	PARPBP	ENSG00000185480	ENST00000392911	intronic	None	None	None	None	None	663	None
rs7308354	chr12	102177929	A|G	1	PARPBP	ENSG00000185480	ENST00000457614	intronic	None	None	None	None	None	663	None
rs7308354	chr12	102177929	A|G	1	PARPBP	ENSG00000185480	ENST00000541394	intronic	None	None	None	None	None	663	None
rs7308354	chr12	102177929	A|G	1	PARPBP	ENSG00000185480	ENST00000417507	intronic	None	None	None	None	None	4620	None
rs7308354	chr12	102177929	A|G	1	PARPBP	ENSG00000185480	ENST00000412715	intronic	None	None	None	None	None	12046	None
rs7308354	chr12	102177929	A|G	1	PARPBP	ENSG00000185480	ENST00000543784	intronic	None	None	None	None	None	12046	None
rs7308354	chr12	102177929	A|G	1	PARPBP	ENSG00000185480	ENST00000535811	non-coding intronic	None	None	None	None	None	18022	None
rs1509673	chr12	102180302	G|A	1	PARPBP	ENSG00000185480	ENST00000327680	intronic	None	None	None	None	None	1532	None
rs1509673	chr12	102180302	G|A	1	PARPBP	ENSG00000185480	ENST00000392911	intronic	None	None	None	None	None	1532	None
rs1509673	chr12	102180302	G|A	1	PARPBP	ENSG00000185480	ENST00000457614	intronic	None	None	None	None	None	1532	None
rs1509673	chr12	102180302	G|A	1	PARPBP	ENSG00000185480	ENST00000541394	intronic	None	None	None	None	None	1532	None
rs1509673	chr12	102180302	G|A	1	PARPBP	ENSG00000185480	ENST00000417507	intronic	None	None	None	None	None	2247	None
rs1509673	chr12	102180302	G|A	1	PARPBP	ENSG00000185480	ENST00000412715	intronic	None	None	None	None	None	14419	None
rs1509673	chr12	102180302	G|A	1	PARPBP	ENSG00000185480	ENST00000543784	intronic	None	None	None	None	None	14419	None
rs1509673	chr12	102180302	G|A	1	PARPBP	ENSG00000185480	ENST00000535811	non-coding intronic	None	None	None	None	None	15649	None
rs11111196	chr12	102181847	T|R	1	PARPBP	ENSG00000185480	ENST00000417507	intronic	None	None	None	None	None	702	None
rs11111196	chr12	102181847	T|R	1	PARPBP	ENSG00000185480	ENST00000327680	intronic	None	None	None	None	None	702	None
rs11111196	chr12	102181847	T|R	1	PARPBP	ENSG00000185480	ENST00000392911	intronic	None	None	None	None	None	702	None
rs11111196	chr12	102181847	T|R	1	PARPBP	ENSG00000185480	ENST00000457614	intronic	None	None	None	None	None	702	None
rs11111196	chr12	102181847	T|R	1	PARPBP	ENSG00000185480	ENST00000541394	intronic	None	None	None	None	None	702	None
rs11111196	chr12	102181847	T|R	1	PARPBP	ENSG00000185480	ENST00000412715	intronic	None	None	None	None	None	14104	None
rs11111196	chr12	102181847	T|R	1	PARPBP	ENSG00000185480	ENST00000543784	intronic	None	None	None	None	None	14104	None
rs11111196	chr12	102181847	T|R	1	PARPBP	ENSG00000185480	ENST00000535811	non-coding intronic	None	None	None	None	None	14104	None
rs1980002	chr12	102181882	G|T	1	PARPBP	ENSG00000185480	ENST00000417507	intronic	None	None	None	None	None	667	None
rs1980002	chr12	102181882	G|T	1	PARPBP	ENSG00000185480	ENST00000327680	intronic	None	None	None	None	None	667	None
rs1980002	chr12	102181882	G|T	1	PARPBP	ENSG00000185480	ENST00000392911	intronic	None	None	None	None	None	667	None
rs1980002	chr12	102181882	G|T	1	PARPBP	ENSG00000185480	ENST00000457614	intronic	None	None	None	None	None	667	None
rs1980002	chr12	102181882	G|T	1	PARPBP	ENSG00000185480	ENST00000541394	intronic	None	None	None	None	None	667	None
rs1980002	chr12	102181882	G|T	1	PARPBP	ENSG00000185480	ENST00000412715	intronic	None	None	None	None	None	14069	None
rs1980002	chr12	102181882	G|T	1	PARPBP	ENSG00000185480	ENST00000543784	intronic	None	None	None	None	None	14069	None
rs1980002	chr12	102181882	G|T	1	PARPBP	ENSG00000185480	ENST00000535811	non-coding intronic	None	None	None	None	None	14069	None
rs11111197	chr12	102185741	C|T	1	PARPBP	ENSG00000185480	ENST00000327680	intronic	None	None	None	None	None	3114	None
rs11111197	chr12	102185741	C|T	1	PARPBP	ENSG00000185480	ENST00000392911	intronic	None	None	None	None	None	3114	None
rs11111197	chr12	102185741	C|T	1	PARPBP	ENSG00000185480	ENST00000457614	intronic	None	None	None	None	None	3114	None
rs11111197	chr12	102185741	C|T	1	PARPBP	ENSG00000185480	ENST00000541394	intronic	None	None	None	None	None	3114	None
rs11111197	chr12	102185741	C|T	1	PARPBP	ENSG00000185480	ENST00000417507	intronic	None	None	None	None	None	3114	None
rs11111197	chr12	102185741	C|T	1	PARPBP	ENSG00000185480	ENST00000412715	intronic	None	None	None	None	None	10210	None
rs11111197	chr12	102185741	C|T	1	PARPBP	ENSG00000185480	ENST00000543784	intronic	None	None	None	None	None	10210	None
rs11111197	chr12	102185741	C|T	1	PARPBP	ENSG00000185480	ENST00000535811	non-coding intronic	None	None	None	None	None	10210	None
rs1858172	chr12	102186653	G|A	1	PARPBP	ENSG00000185480	ENST00000327680	intronic	None	None	None	None	None	4026	None
rs1858172	chr12	102186653	G|A	1	PARPBP	ENSG00000185480	ENST00000392911	intronic	None	None	None	None	None	4026	None
rs1858172	chr12	102186653	G|A	1	PARPBP	ENSG00000185480	ENST00000457614	intronic	None	None	None	None	None	4026	None
rs1858172	chr12	102186653	G|A	1	PARPBP	ENSG00000185480	ENST00000541394	intronic	None	None	None	None	None	4026	None
rs1858172	chr12	102186653	G|A	1	PARPBP	ENSG00000185480	ENST00000417507	intronic	None	None	None	None	None	4026	None
rs1858172	chr12	102186653	G|A	1	PARPBP	ENSG00000185480	ENST00000412715	intronic	None	None	None	None	None	9298	None
rs1858172	chr12	102186653	G|A	1	PARPBP	ENSG00000185480	ENST00000543784	intronic	None	None	None	None	None	9298	None
rs1858172	chr12	102186653	G|A	1	PARPBP	ENSG00000185480	ENST00000535811	non-coding intronic	None	None	None	None	None	9298	None
rs7310495	chr12	102190482	A|G	1	PARPBP	ENSG00000185480	ENST00000327680	intronic	None	None	None	None	None	4830	None
rs7310495	chr12	102190482	A|G	1	PARPBP	ENSG00000185480	ENST00000392911	intronic	None	None	None	None	None	4830	None
rs7310495	chr12	102190482	A|G	1	PARPBP	ENSG00000185480	ENST00000457614	intronic	None	None	None	None	None	4830	None
rs7310495	chr12	102190482	A|G	1	PARPBP	ENSG00000185480	ENST00000541394	intronic	None	None	None	None	None	4830	None
rs7310495	chr12	102190482	A|G	1	PARPBP	ENSG00000185480	ENST00000412715	intronic	None	None	None	None	None	5469	None
rs7310495	chr12	102190482	A|G	1	PARPBP	ENSG00000185480	ENST00000543784	intronic	None	None	None	None	None	5469	None
rs7310495	chr12	102190482	A|G	1	PARPBP	ENSG00000185480	ENST00000417507	intronic	None	None	None	None	None	5469	None
rs7310495	chr12	102190482	A|G	1	PARPBP	ENSG00000185480	ENST00000535811	non-coding intronic	None	None	None	None	None	5469	None
rs1858170	chr12	102191436	G|A	1	PARPBP	ENSG00000185480	ENST00000327680	intronic	None	None	None	None	None	3876	None
rs1858170	chr12	102191436	G|A	1	PARPBP	ENSG00000185480	ENST00000392911	intronic	None	None	None	None	None	3876	None
rs1858170	chr12	102191436	G|A	1	PARPBP	ENSG00000185480	ENST00000457614	intronic	None	None	None	None	None	3876	None
rs1858170	chr12	102191436	G|A	1	PARPBP	ENSG00000185480	ENST00000541394	intronic	None	None	None	None	None	3876	None
rs1858170	chr12	102191436	G|A	1	PARPBP	ENSG00000185480	ENST00000412715	intronic	None	None	None	None	None	4515	None
rs1858170	chr12	102191436	G|A	1	PARPBP	ENSG00000185480	ENST00000543784	intronic	None	None	None	None	None	4515	None
rs1858170	chr12	102191436	G|A	1	PARPBP	ENSG00000185480	ENST00000417507	intronic	None	None	None	None	None	4515	None
rs1858170	chr12	102191436	G|A	1	PARPBP	ENSG00000185480	ENST00000535811	non-coding intronic	None	None	None	None	None	4515	None
rs10860842	chr12	102194294	T|C	1	PARPBP	ENSG00000185480	ENST00000327680	intronic	None	None	None	None	None	1018	None
rs10860842	chr12	102194294	T|C	1	PARPBP	ENSG00000185480	ENST00000392911	intronic	None	None	None	None	None	1018	None
rs10860842	chr12	102194294	T|C	1	PARPBP	ENSG00000185480	ENST00000457614	intronic	None	None	None	None	None	1018	None
rs10860842	chr12	102194294	T|C	1	PARPBP	ENSG00000185480	ENST00000541394	intronic	None	None	None	None	None	1018	None
rs10860842	chr12	102194294	T|C	1	PARPBP	ENSG00000185480	ENST00000412715	intronic	None	None	None	None	None	1657	None
rs10860842	chr12	102194294	T|C	1	PARPBP	ENSG00000185480	ENST00000543784	intronic	None	None	None	None	None	1657	None
rs10860842	chr12	102194294	T|C	1	PARPBP	ENSG00000185480	ENST00000417507	intronic	None	None	None	None	None	1657	None
rs10860842	chr12	102194294	T|C	1	PARPBP	ENSG00000185480	ENST00000535811	non-coding intronic	None	None	None	None	None	1657	None
rs11111202	chr12	102195101	T|G	1	PARPBP	ENSG00000185480	ENST00000327680	intronic	None	None	None	None	None	211	None
rs11111202	chr12	102195101	T|G	1	PARPBP	ENSG00000185480	ENST00000392911	intronic	None	None	None	None	None	211	None
rs11111202	chr12	102195101	T|G	1	PARPBP	ENSG00000185480	ENST00000457614	intronic	None	None	None	None	None	211	None
rs11111202	chr12	102195101	T|G	1	PARPBP	ENSG00000185480	ENST00000541394	intronic	None	None	None	None	None	211	None
rs11111202	chr12	102195101	T|G	1	PARPBP	ENSG00000185480	ENST00000412715	intronic	None	None	None	None	None	850	None
rs11111202	chr12	102195101	T|G	1	PARPBP	ENSG00000185480	ENST00000543784	intronic	None	None	None	None	None	850	None
rs11111202	chr12	102195101	T|G	1	PARPBP	ENSG00000185480	ENST00000417507	intronic	None	None	None	None	None	850	None
rs11111202	chr12	102195101	T|G	1	PARPBP	ENSG00000185480	ENST00000535811	non-coding intronic	None	None	None	None	None	850	None
rs11111202	chr12	102195101	T|G	1	PMCH	ENSG00000183395	ENST00000329406	3downstream	None	None	None	None	None	None	None
rs11111205	chr12	102201768	T|A	1	HELLPAR	ENSG00000281344	ENST00000626826	non-coding	4184	None	None	None	None	None	None
rs10860844	chr12	102201769	T|A	1	HELLPAR	ENSG00000281344	ENST00000626826	non-coding	4185	None	None	None	None	None	None
rs11111206	chr12	102202492	A|G	1	HELLPAR	ENSG00000281344	ENST00000626826	non-coding	4908	None	None	None	None	None	None
rs12371328	chr12	102206114	C|T	1	HELLPAR	ENSG00000281344	ENST00000626826	non-coding	8530	None	None	None	None	None	None
rs12371343	chr12	102206199	C|G	1	HELLPAR	ENSG00000281344	ENST00000626826	non-coding	8615	None	None	None	None	None	None
rs12369025	chr12	102208814	A|G	1	HELLPAR	ENSG00000281344	ENST00000626826	non-coding	11230	None	None	None	None	None	None
rs59660079	chr12	102209176	C|T	1	HELLPAR	ENSG00000281344	ENST00000626826	non-coding	11592	None	None	None	None	None	None
rs7955558	chr12	102215670	G|A	1	HELLPAR	ENSG00000281344	ENST00000626826	non-coding	18086	None	None	None	None	None	None
rs7955558	chr12	102215670	G|A	1	RN7SL793P	ENSG00000264554	ENST00000583259	3downstream	None	None	None	None	None	None	None
rs11111212	chr12	102216590	A|G	1	HELLPAR	ENSG00000281344	ENST00000626826	non-coding	19006	None	None	None	None	None	None
rs11111212	chr12	102216590	A|G	1	RN7SL793P	ENSG00000264554	ENST00000583259	3downstream	None	None	None	None	None	None	None
rs11111213	chr12	102216681	G|T	1	HELLPAR	ENSG00000281344	ENST00000626826	non-coding	19097	None	None	None	None	None	None
rs11111213	chr12	102216681	G|T	1	RN7SL793P	ENSG00000264554	ENST00000583259	3downstream	None	None	None	None	None	None	None
rs10860846	chr12	102217593	T|G	1	HELLPAR	ENSG00000281344	ENST00000626826	non-coding	20009	None	None	None	None	None	None
rs10860846	chr12	102217593	T|G	1	RN7SL793P	ENSG00000264554	ENST00000583259	non-coding	21	None	None	None	None	None	None
rs112124845	chr12	102218099	C|A	1	HELLPAR	ENSG00000281344	ENST00000626826	non-coding	20515	None	None	None	None	None	None
rs112124845	chr12	102218099	C|A	1	RN7SL793P	ENSG00000264554	ENST00000583259	5upstream	None	None	None	None	None	None	None
rs11111217	chr12	102221216	C|K	1	HELLPAR	ENSG00000281344	ENST00000626826	non-coding	23632	None	None	None	None	None	None
rs10860848	chr12	102222471	G|A	1	HELLPAR	ENSG00000281344	ENST00000626826	non-coding	24887	None	None	None	None	None	None
rs7134488	chr12	102222872	G|A	1	HELLPAR	ENSG00000281344	ENST00000626826	non-coding	25288	None	None	None	None	None	None
rs76113774	chr12	102225031	G|A	1	HELLPAR	ENSG00000281344	ENST00000626826	non-coding	27447	None	None	None	None	None	None
rs17032343	chr12	102228465	T|C	1	AC093023.1	ENSG00000258142	ENST00000547375	3downstream	None	None	None	None	None	None	None
rs17032343	chr12	102228465	T|C	1	HELLPAR	ENSG00000281344	ENST00000626826	non-coding	30881	None	None	None	None	None	None
rs1858173	chr12	102233833	A|C	1	HELLPAR	ENSG00000281344	ENST00000626826	non-coding	36249	None	None	None	None	None	None
rs8057456	chr16	85919590	C|T	1	IRF8	ENSG00000140968	ENST00000569145	3downstream	None	None	None	None	None	None	None
rs8057456	chr16	85919590	C|T	1	IRF8	ENSG00000140968	ENST00000564803	3downstream	None	None	None	None	None	None	None
rs8057456	chr16	85919590	C|T	1	IRF8	ENSG00000140968	ENST00000566369	intronic	None	None	None	None	None	519	None
rs8057456	chr16	85919590	C|T	1	IRF8	ENSG00000140968	ENST00000268638	intronic	None	None	None	None	None	519	None
rs8057456	chr16	85919590	C|T	1	IRF8	ENSG00000140968	ENST00000562492	intronic	None	None	None	None	None	519	None
rs8057456	chr16	85919590	C|T	1	IRF8	ENSG00000140968	ENST00000569607	intronic	None	None	None	None	None	519	None
rs8057456	chr16	85919590	C|T	1	MIR6774	ENSG00000274134	ENST00000614651	3downstream	None	None	None	None	None	None	None
rs3751712	chr16	85920349	T|M	1	IRF8	ENSG00000140968	ENST00000569145	3downstream	None	None	None	None	None	None	None
rs3751712	chr16	85920349	T|M	1	IRF8	ENSG00000140968	ENST00000564803	3downstream	None	None	None	None	None	None	None
rs3751712	chr16	85920349	T|M	1	IRF8	ENSG00000140968	ENST00000268638	intronic	None	None	None	None	None	125	None
rs3751712	chr16	85920349	T|M	1	IRF8	ENSG00000140968	ENST00000562492	intronic	None	None	None	None	None	125	None
rs3751712	chr16	85920349	T|M	1	IRF8	ENSG00000140968	ENST00000566369	intronic	None	None	None	None	None	125	None
rs3751712	chr16	85920349	T|M	1	IRF8	ENSG00000140968	ENST00000569607	intronic	None	None	None	None	None	125	None
rs3751712	chr16	85920349	T|M	1	MIR6774	ENSG00000274134	ENST00000614651	3downstream	None	None	None	None	None	None	None
rs4843321	chr16	85920470	T|C	1	IRF8	ENSG00000140968	ENST00000569145	3downstream	None	None	None	None	None	None	None
rs4843321	chr16	85920470	T|C	1	IRF8	ENSG00000140968	ENST00000564803	3downstream	None	None	None	None	None	None	None
rs4843321	chr16	85920470	T|C	1	IRF8	ENSG00000140968	ENST00000268638	intronic	None	None	None	None	None	246	None
rs4843321	chr16	85920470	T|C	1	IRF8	ENSG00000140968	ENST00000562492	intronic	None	None	None	None	None	246	None
rs4843321	chr16	85920470	T|C	1	IRF8	ENSG00000140968	ENST00000566369	intronic	None	None	None	None	None	246	None
rs4843321	chr16	85920470	T|C	1	IRF8	ENSG00000140968	ENST00000569607	intronic	None	None	None	None	None	246	None
rs4843321	chr16	85920470	T|C	1	MIR6774	ENSG00000274134	ENST00000614651	3downstream	None	None	None	None	None	None	None
rs1044873	chr16	85922065	C|T	1	IRF8	ENSG00000140968	ENST00000569607	3downstream	None	None	None	None	None	None	None
rs1044873	chr16	85922065	C|T	1	IRF8	ENSG00000140968	ENST00000562492	3downstream	None	None	None	None	None	None	None
rs1044873	chr16	85922065	C|T	1	IRF8	ENSG00000140968	ENST00000566369	3utr	1351	None	None	None	None	None	None
rs1044873	chr16	85922065	C|T	1	IRF8	ENSG00000140968	ENST00000268638	3utr	2486	None	None	None	None	None	None
rs305073	chr16	85924187	C|K	1	AC092723.5	ENSG00000285163	ENST00000646214	5upstream	None	None	None	None	None	None	None
rs305073	chr16	85924187	C|K	1	IRF8	ENSG00000140968	ENST00000566369	3downstream	None	None	None	None	None	None	None
rs305073	chr16	85924187	C|K	1	IRF8	ENSG00000140968	ENST00000268638	3downstream	None	None	None	None	None	None	None
rs305074	chr16	85924214	T|M	1	AC092723.5	ENSG00000285163	ENST00000646214	5upstream	None	None	None	None	None	None	None
rs305074	chr16	85924214	T|M	1	IRF8	ENSG00000140968	ENST00000566369	3downstream	None	None	None	None	None	None	None
rs305074	chr16	85924214	T|M	1	IRF8	ENSG00000140968	ENST00000268638	3downstream	None	None	None	None	None	None	None
rs8073377	chr17	5286321	C|R	1	RABEP1	ENSG00000029725	ENST00000575991	intronic	None	None	None	None	None	2252	None
rs8073377	chr17	5286321	C|R	1	RABEP1	ENSG00000029725	ENST00000341923	intronic	None	None	None	None	None	3801	None
rs8073377	chr17	5286321	C|R	1	RABEP1	ENSG00000029725	ENST00000537505	intronic	None	None	None	None	None	3801	None
rs8073377	chr17	5286321	C|R	1	RABEP1	ENSG00000029725	ENST00000575475	non-coding intronic	None	None	None	None	None	3801	None
rs8067917	chr17	5375012	G|A	1	NUP88	ENSG00000108559	ENST00000576708	intronic	None	None	None	None	None	11696	None
rs8067917	chr17	5375012	G|A	1	NUP88	ENSG00000108559	ENST00000573169	non-coding intronic	None	None	None	None	None	11126	None
rs8067917	chr17	5375012	G|A	1	RABEP1	ENSG00000029725	ENST00000341923	intronic	None	None	None	None	None	1558	None
rs8067917	chr17	5375012	G|A	1	RABEP1	ENSG00000029725	ENST00000537505	intronic	None	None	None	None	None	1558	None
rs8067917	chr17	5375012	G|A	1	RABEP1	ENSG00000029725	ENST00000575475	non-coding intronic	None	None	None	None	None	1558	None
rs4555195	chr17	5377519	A|T	1	NUP88	ENSG00000108559	ENST00000576708	intronic	None	None	None	None	None	9189	None
rs4555195	chr17	5377519	A|T	1	NUP88	ENSG00000108559	ENST00000573169	non-coding intronic	None	None	None	None	None	8619	None
rs4555195	chr17	5377519	A|T	1	RABEP1	ENSG00000029725	ENST00000341923	intronic	None	None	None	None	None	214	None
rs4555195	chr17	5377519	A|T	1	RABEP1	ENSG00000029725	ENST00000537505	intronic	None	None	None	None	None	214	None
rs4555195	chr17	5377519	A|T	1	RABEP1	ENSG00000029725	ENST00000572250	intronic	None	None	None	None	None	214	None
rs4555195	chr17	5377519	A|T	1	RABEP1	ENSG00000029725	ENST00000575475	non-coding intronic	None	None	None	None	None	214	None
rs2309370	chr17	5377520	A|T	1	NUP88	ENSG00000108559	ENST00000576708	intronic	None	None	None	None	None	9188	None
rs2309370	chr17	5377520	A|T	1	NUP88	ENSG00000108559	ENST00000573169	non-coding intronic	None	None	None	None	None	8618	None
rs2309370	chr17	5377520	A|T	1	RABEP1	ENSG00000029725	ENST00000341923	intronic	None	None	None	None	None	215	None
rs2309370	chr17	5377520	A|T	1	RABEP1	ENSG00000029725	ENST00000537505	intronic	None	None	None	None	None	215	None
rs2309370	chr17	5377520	A|T	1	RABEP1	ENSG00000029725	ENST00000572250	intronic	None	None	None	None	None	215	None
rs2309370	chr17	5377520	A|T	1	RABEP1	ENSG00000029725	ENST00000575475	non-coding intronic	None	None	None	None	None	215	None
rs8081480	chr17	5379466	C|T	1	NUP88	ENSG00000108559	ENST00000576708	intronic	None	None	None	None	None	7242	None
rs8081480	chr17	5379466	C|T	1	NUP88	ENSG00000108559	ENST00000573169	non-coding intronic	None	None	None	None	None	6672	None
rs8081480	chr17	5379466	C|T	1	RABEP1	ENSG00000029725	ENST00000575475	3downstream	None	None	None	None	None	None	None
rs8081480	chr17	5379466	C|T	1	RABEP1	ENSG00000029725	ENST00000537505	intronic	None	None	None	None	None	898	None
rs8081480	chr17	5379466	C|T	1	RABEP1	ENSG00000029725	ENST00000572250	intronic	None	None	None	None	None	898	None
rs8081480	chr17	5379466	C|T	1	RABEP1	ENSG00000029725	ENST00000341923	intronic	None	None	None	None	None	1234	None
rs8081481	chr17	5379468	C|T	1	NUP88	ENSG00000108559	ENST00000576708	intronic	None	None	None	None	None	7240	None
rs8081481	chr17	5379468	C|T	1	NUP88	ENSG00000108559	ENST00000573169	non-coding intronic	None	None	None	None	None	6670	None
rs8081481	chr17	5379468	C|T	1	RABEP1	ENSG00000029725	ENST00000575475	3downstream	None	None	None	None	None	None	None
rs8081481	chr17	5379468	C|T	1	RABEP1	ENSG00000029725	ENST00000537505	intronic	None	None	None	None	None	896	None
rs8081481	chr17	5379468	C|T	1	RABEP1	ENSG00000029725	ENST00000572250	intronic	None	None	None	None	None	896	None
rs8081481	chr17	5379468	C|T	1	RABEP1	ENSG00000029725	ENST00000341923	intronic	None	None	None	None	None	1236	None
rs11868032	chr17	5380322	A|B	1	NUP88	ENSG00000108559	ENST00000576708	intronic	None	None	None	None	None	6386	None
rs11868032	chr17	5380322	A|B	1	NUP88	ENSG00000108559	ENST00000573169	non-coding intronic	None	None	None	None	None	5816	None
rs11868032	chr17	5380322	A|B	1	RABEP1	ENSG00000029725	ENST00000575475	3downstream	None	None	None	None	None	None	None
rs11868032	chr17	5380322	A|B	1	RABEP1	ENSG00000029725	ENST00000537505	intronic	None	None	None	None	None	42	None
rs11868032	chr17	5380322	A|B	1	RABEP1	ENSG00000029725	ENST00000572250	intronic	None	None	None	None	None	42	None
rs11868032	chr17	5380322	A|B	1	RABEP1	ENSG00000029725	ENST00000341923	intronic	None	None	None	None	None	1067	None
rs3026109	chr17	5381185	T|C	1	NUP88	ENSG00000108559	ENST00000576708	intronic	None	None	None	None	None	5523	None
rs3026109	chr17	5381185	T|C	1	NUP88	ENSG00000108559	ENST00000573169	non-coding intronic	None	None	None	None	None	4953	None
rs3026109	chr17	5381185	T|C	1	RABEP1	ENSG00000029725	ENST00000341923	intronic	None	None	None	None	None	204	None
rs3026109	chr17	5381185	T|C	1	RABEP1	ENSG00000029725	ENST00000537505	intronic	None	None	None	None	None	204	None
rs3026109	chr17	5381185	T|C	1	RABEP1	ENSG00000029725	ENST00000572250	intronic	None	None	None	None	None	204	None
rs1143206	chr17	5381403	A|G	1	NUP88	ENSG00000108559	ENST00000576708	intronic	None	None	None	None	None	5305	None
rs1143206	chr17	5381403	A|G	1	NUP88	ENSG00000108559	ENST00000573169	non-coding intronic	None	None	None	None	None	4735	None
rs1143206	chr17	5381403	A|G	1	RABEP1	ENSG00000029725	ENST00000341923	coding	2286	2286	762	Q>Q	syn	None	MAQPGPASQPDVSLQQRVAELEKINAEFLRAQQQLEQEFNQKRAKFKELYLAKEEDLKRQNAVLQAAQDDLGHLRTQLWEAQAEMENIKAIATVSENTKQEAIDEVKRQWREEVASLQAVMKETVRDYEHQFHLRLEQERTQWAQYRESAEREIADLRRRLSEGQEEENLENEMKKAQEDAEKLRSVVMPMEKEIAALKDKLTEAEDKIKELEASKVKELNHYLEAEKSCRTDLEMYVAVLNTQKSVLQEDAEKLRKELHEVCHLLEQERQQHNQLKHTWQKANDQFLESQRLLMRDMQRMEIVLTSEQLRQVEELKKKDQEDDEQQRLNKRKDHKKADVEEEIKIPVVCALTQEESSAQLSNEEEHLDSTRGSVHSLDAGLLLPSGDPFSKSDNDMFK…
rs1143206	chr17	5381403	A|G	1	RABEP1	ENSG00000029725	ENST00000537505	coding	2572	2385	795	Q>Q	syn	None	MAQPGPASQPDVSLQQRVAELEKINAEFLRAQQQLEQEFNQKRAKFKELYLAKEEDLKRQNAVLQAAQDDLGHLRTQLWEAQAEMENIKAIATVSENTKQEAIDEVKRQWREEVASLQAVMKETVRDYEHQFHLRLEQERTQWAQYRESAEREIADLRRRLSEGQEEENLENEMKKAQEDAEKLRSVVMPMEKEIAALKDKLTEAEDKIKELEASKVKELNHYLEAEKSCRTDLEMYVAVLNTQKSVLQEDAEKLRKELHEVCHLLEQERQQHNQLKHTWQKANDQFLESQRLLMRDMQRMEIVLTSEQLRQVEELKKKDQEDDEQQRLNKRKDHKKADVEEEIKIPVVCALTQEESSAQLSNEEEHLDSTRGSVHSLDAGLLLPSGDPFSKSDNDMFK…
rs1143206	chr17	5381403	A|G	1	RABEP1	ENSG00000029725	ENST00000572250	coding	265	267	89	Q>Q	syn	None	XFLKEQIQAEQCLKENLEETLQLEIENCKEEIASISSLKAELERIKVEKGQLESTLREKSQQLESLQEIKISLEEQLKKETAAKATVEQLMFEEKNKAQRLQTELDVSEQVQRDFVKLSQTLQVRHLGNHIQSTKAVLGDRTLPIPDLTTGSS*
rs1065482	chr17	5381424	T|S	1	NUP88	ENSG00000108559	ENST00000576708	intronic	None	None	None	None	None	5284	None
rs1065482	chr17	5381424	T|S	1	NUP88	ENSG00000108559	ENST00000573169	non-coding intronic	None	None	None	None	None	4714	None
rs1065482	chr17	5381424	T|C|G	1	RABEP1	ENSG00000029725	ENST00000341923	coding	2307	2307	769	N>N|N>K	syn|nonsyn	None	MAQPGPASQPDVSLQQRVAELEKINAEFLRAQQQLEQEFNQKRAKFKELYLAKEEDLKRQNAVLQAAQDDLGHLRTQLWEAQAEMENIKAIATVSENTKQEAIDEVKRQWREEVASLQAVMKETVRDYEHQFHLRLEQERTQWAQYRESAEREIADLRRRLSEGQEEENLENEMKKAQEDAEKLRSVVMPMEKEIAALKDKLTEAEDKIKELEASKVKELNHYLEAEKSCRTDLEMYVAVLNTQKSVLQEDAEKLRKELHEVCHLLEQERQQHNQLKHTWQKANDQFLESQRLLMRDMQRMEIVLTSEQLRQVEELKKKDQEDDEQQRLNKRKDHKKADVEEEIKIPVVCALTQEESSAQLSNEEEHLDSTRGSVHSLDAGLLLPSGDPFSKSDNDMFK…	0.110	Tolerated	0.167	Benign
rs1065482	chr17	5381424	T|C|G	1	RABEP1	ENSG00000029725	ENST00000537505	coding	2593	2406	802	N>N|N>K	syn|nonsyn	None	MAQPGPASQPDVSLQQRVAELEKINAEFLRAQQQLEQEFNQKRAKFKELYLAKEEDLKRQNAVLQAAQDDLGHLRTQLWEAQAEMENIKAIATVSENTKQEAIDEVKRQWREEVASLQAVMKETVRDYEHQFHLRLEQERTQWAQYRESAEREIADLRRRLSEGQEEENLENEMKKAQEDAEKLRSVVMPMEKEIAALKDKLTEAEDKIKELEASKVKELNHYLEAEKSCRTDLEMYVAVLNTQKSVLQEDAEKLRKELHEVCHLLEQERQQHNQLKHTWQKANDQFLESQRLLMRDMQRMEIVLTSEQLRQVEELKKKDQEDDEQQRLNKRKDHKKADVEEEIKIPVVCALTQEESSAQLSNEEEHLDSTRGSVHSLDAGLLLPSGDPFSKSDNDMFK…	0.070	Tolerated	0.185	Benign
rs1065482	chr17	5381424	T|C|G	1	RABEP1	ENSG00000029725	ENST00000572250	coding	286	288	96	N>N|N>K	syn|nonsyn	None	XFLKEQIQAEQCLKENLEETLQLEIENCKEEIASISSLKAELERIKVEKGQLESTLREKSQQLESLQEIKISLEEQLKKETAAKATVEQLMFEEKNKAQRLQTELDVSEQVQRDFVKLSQTLQVRHLGNHIQSTKAVLGDRTLPIPDLTTGSS*|XFLKEQIQAEQCLKENLEETLQLEIENCKEEIASISSLKAELERIKVEKGQLESTLREKSQQLESLQEIKISLEEQLKKETAAKATVEQLMFEEKKKAQRLQTELDVSEQVQRDFVKLSQTLQVRHLGNHIQSTKAVLGDRTLPIPDLTTGSS*	0.040	Deleterious	0.637	Possibly Damaging
rs1065483	chr17	5381475	G|A	1	NUP88	ENSG00000108559	ENST00000576708	intronic	None	None	None	None	None	5233	None
rs1065483	chr17	5381475	G|A	1	NUP88	ENSG00000108559	ENST00000573169	non-coding intronic	None	None	None	None	None	4663	None
rs1065483	chr17	5381475	G|A	1	RABEP1	ENSG00000029725	ENST00000341923	coding	2358	2358	786	R>R	syn	None	MAQPGPASQPDVSLQQRVAELEKINAEFLRAQQQLEQEFNQKRAKFKELYLAKEEDLKRQNAVLQAAQDDLGHLRTQLWEAQAEMENIKAIATVSENTKQEAIDEVKRQWREEVASLQAVMKETVRDYEHQFHLRLEQERTQWAQYRESAEREIADLRRRLSEGQEEENLENEMKKAQEDAEKLRSVVMPMEKEIAALKDKLTEAEDKIKELEASKVKELNHYLEAEKSCRTDLEMYVAVLNTQKSVLQEDAEKLRKELHEVCHLLEQERQQHNQLKHTWQKANDQFLESQRLLMRDMQRMEIVLTSEQLRQVEELKKKDQEDDEQQRLNKRKDHKKADVEEEIKIPVVCALTQEESSAQLSNEEEHLDSTRGSVHSLDAGLLLPSGDPFSKSDNDMFK…
rs1065483	chr17	5381475	G|A	1	RABEP1	ENSG00000029725	ENST00000537505	coding	2644	2457	819	R>R	syn	None	MAQPGPASQPDVSLQQRVAELEKINAEFLRAQQQLEQEFNQKRAKFKELYLAKEEDLKRQNAVLQAAQDDLGHLRTQLWEAQAEMENIKAIATVSENTKQEAIDEVKRQWREEVASLQAVMKETVRDYEHQFHLRLEQERTQWAQYRESAEREIADLRRRLSEGQEEENLENEMKKAQEDAEKLRSVVMPMEKEIAALKDKLTEAEDKIKELEASKVKELNHYLEAEKSCRTDLEMYVAVLNTQKSVLQEDAEKLRKELHEVCHLLEQERQQHNQLKHTWQKANDQFLESQRLLMRDMQRMEIVLTSEQLRQVEELKKKDQEDDEQQRLNKRKDHKKADVEEEIKIPVVCALTQEESSAQLSNEEEHLDSTRGSVHSLDAGLLLPSGDPFSKSDNDMFK…
rs1065483	chr17	5381475	G|A	1	RABEP1	ENSG00000029725	ENST00000572250	coding	337	339	113	R>R	syn	None	XFLKEQIQAEQCLKENLEETLQLEIENCKEEIASISSLKAELERIKVEKGQLESTLREKSQQLESLQEIKISLEEQLKKETAAKATVEQLMFEEKNKAQRLQTELDVSEQVQRDFVKLSQTLQVRHLGNHIQSTKAVLGDRTLPIPDLTTGSS*
rs3026115	chr17	5381927	C|T	1	NUP88	ENSG00000108559	ENST00000576708	intronic	None	None	None	None	None	4781	None
rs3026115	chr17	5381927	C|T	1	NUP88	ENSG00000108559	ENST00000573169	non-coding intronic	None	None	None	None	None	4211	None
rs3026115	chr17	5381927	C|T	1	RABEP1	ENSG00000029725	ENST00000572250	3downstream	None	None	None	None	None	None	None
rs3026115	chr17	5381927	C|T	1	RABEP1	ENSG00000029725	ENST00000341923	intronic	None	None	None	None	None	422	None
rs3026115	chr17	5381927	C|T	1	RABEP1	ENSG00000029725	ENST00000537505	intronic	None	None	None	None	None	422	None
rs1058381	chr17	5384698	G|W	1	NUP88	ENSG00000108559	ENST00000573584	3downstream	None	None	None	None	None	None	None
rs1058381	chr17	5384698	G|W	1	NUP88	ENSG00000108559	ENST00000225696	3downstream	None	None	None	None	None	None	None
rs1058381	chr17	5384698	G|W	1	NUP88	ENSG00000108559	ENST00000574855	3downstream	None	None	None	None	None	None	None
rs1058381	chr17	5384698	G|W	1	NUP88	ENSG00000108559	ENST00000574087	3downstream	None	None	None	None	None	None	None
rs1058381	chr17	5384698	G|W	1	NUP88	ENSG00000108559	ENST00000576708	intronic	None	None	None	None	None	2010	None
rs1058381	chr17	5384698	G|W	1	NUP88	ENSG00000108559	ENST00000573169	non-coding intronic	None	None	None	None	None	1440	None
rs1058381	chr17	5384698	G|W	1	RABEP1	ENSG00000029725	ENST00000341923	3downstream	None	None	None	None	None	None	None
rs1058381	chr17	5384698	G|W	1	RABEP1	ENSG00000029725	ENST00000537505	3utr	4251	None	None	None	None	None	None
rs1806219	chr17	5384753	A|K	1	NUP88	ENSG00000108559	ENST00000573584	3downstream	None	None	None	None	None	None	None
rs1806219	chr17	5384753	A|K	1	NUP88	ENSG00000108559	ENST00000225696	3downstream	None	None	None	None	None	None	None
rs1806219	chr17	5384753	A|K	1	NUP88	ENSG00000108559	ENST00000574855	3downstream	None	None	None	None	None	None	None
rs1806219	chr17	5384753	A|K	1	NUP88	ENSG00000108559	ENST00000574087	3downstream	None	None	None	None	None	None	None
rs1806219	chr17	5384753	A|K	1	NUP88	ENSG00000108559	ENST00000576708	intronic	None	None	None	None	None	1955	None
rs1806219	chr17	5384753	A|K	1	NUP88	ENSG00000108559	ENST00000573169	non-coding intronic	None	None	None	None	None	1385	None
rs1806219	chr17	5384753	A|K	1	RABEP1	ENSG00000029725	ENST00000341923	3downstream	None	None	None	None	None	None	None
rs1806219	chr17	5384753	A|K	1	RABEP1	ENSG00000029725	ENST00000537505	3utr	4306	None	None	None	None	None	None
rs1058383	chr17	5384883	C|T	1	NUP88	ENSG00000108559	ENST00000573584	3downstream	None	None	None	None	None	None	None
rs1058383	chr17	5384883	C|T	1	NUP88	ENSG00000108559	ENST00000225696	3downstream	None	None	None	None	None	None	None
rs1058383	chr17	5384883	C|T	1	NUP88	ENSG00000108559	ENST00000574855	3downstream	None	None	None	None	None	None	None
rs1058383	chr17	5384883	C|T	1	NUP88	ENSG00000108559	ENST00000574087	3downstream	None	None	None	None	None	None	None
rs1058383	chr17	5384883	C|T	1	NUP88	ENSG00000108559	ENST00000576708	intronic	None	None	None	None	None	1825	None
rs1058383	chr17	5384883	C|T	1	NUP88	ENSG00000108559	ENST00000573169	non-coding intronic	None	None	None	None	None	1255	None
rs1058383	chr17	5384883	C|T	1	RABEP1	ENSG00000029725	ENST00000341923	3downstream	None	None	None	None	None	None	None
rs1058383	chr17	5384883	C|T	1	RABEP1	ENSG00000029725	ENST00000537505	3utr	4436	None	None	None	None	None	None
rs1058398	chr17	5385440	A|G	1	NUP88	ENSG00000108559	ENST00000573584	3downstream	None	None	None	None	None	None	None
rs1058398	chr17	5385440	A|G	1	NUP88	ENSG00000108559	ENST00000225696	3downstream	None	None	None	None	None	None	None
rs1058398	chr17	5385440	A|G	1	NUP88	ENSG00000108559	ENST00000574855	3downstream	None	None	None	None	None	None	None
rs1058398	chr17	5385440	A|G	1	NUP88	ENSG00000108559	ENST00000574087	3downstream	None	None	None	None	None	None	None
rs1058398	chr17	5385440	A|G	1	NUP88	ENSG00000108559	ENST00000576862	3downstream	None	None	None	None	None	None	None
rs1058398	chr17	5385440	A|G	1	NUP88	ENSG00000108559	ENST00000576708	intronic	None	None	None	None	None	1268	None
rs1058398	chr17	5385440	A|G	1	NUP88	ENSG00000108559	ENST00000573169	non-coding intronic	None	None	None	None	None	698	None
rs1058398	chr17	5385440	A|G	1	RABEP1	ENSG00000029725	ENST00000537505	3utr	4993	None	None	None	None	None	None
rs1058400	chr17	5385474	G|C	1	NUP88	ENSG00000108559	ENST00000573584	3downstream	None	None	None	None	None	None	None
rs1058400	chr17	5385474	G|C	1	NUP88	ENSG00000108559	ENST00000225696	3downstream	None	None	None	None	None	None	None
rs1058400	chr17	5385474	G|C	1	NUP88	ENSG00000108559	ENST00000574855	3downstream	None	None	None	None	None	None	None
rs1058400	chr17	5385474	G|C	1	NUP88	ENSG00000108559	ENST00000574087	3downstream	None	None	None	None	None	None	None
[truncated: 740 more rows]

## Sheet: Planilha1
Table S3. Annotation of EPF-associated SNVs (bold) and the 450 SNVs in high LD (r² > 0.8 in 1000G EUR excluding FIN) with the EPF-associated SNVs.
SNV	D'	r2	Reference allele	Alternative allele	Minor allele	MAF EUR(-FIN)	MAF AMR	MAF AFR	Olerlapped gene	Functional annotation	Nearest upstream gene	Nearest downstream gene	eQTL	sQTL	ieQTL	isQTL
rs4992800			A	C	A	0.0359	0.133	0.2489	TRIM5	5up/intronic	none	none	TRIM5 - muscle-skeletal	none	none	none
rs1814721	1.0	1.0	T	C	T	0.0359	0.130	0.1611	TRIM5	intronic/5UTR	none	none	TRIM5 - muscle-skeletal	none	none	none
rs1814720	1.0	1.0	G	C	G	0.0359	0.134	0.2466	TRIM5	intronic/5UTR	none	none	TRIM5 - muscle-skeletal	none	none	none
rs4329717	1.0	1.0	C	G	C	0.0359	0.134	0.2496	TRIM5	intronic	none	none	TRIM5 - muscle-skeletal	none	none	none
rs4579958	1.0	1.0	G	C	G	0.0359	0.134	0.2496	TRIM5	intronic	none	none	TRIM5 - muscle-skeletal	none	none	none
rs7124435	1.0	1.0	G	C	G	0.0359	0.131	0.1876	TRIM5	5up/intronic	none	none	none	none	none	none
rs4992803	1.0	1.0	A	G	A	0.0359	0.133	0.2481	TRIM5	5up/intronic	none	none	TRIM5 - muscle-skeletal	none	none	none
rs10734538	1.0	0.8577	T	A	T	0.0309	0.115	0.0333	TRIM5	5up/intronic	none	none	none	none	none
rs10160955			T	C	C	0.1943	0.150	0.3449	USP15	intronic/5up/nc intronic	none	none	USP15 - adipose-subcutaneous, whole blood, lung; FAM19A2 - whole blood, adipose-subcutaneous, thyroid, nerve tibial, cells-cultured fibroblasts, testis, lung	USP15 - whole blood, testis	none	none
rs12308455	1.0	1.0	A	G	G	0.1943	0.150	0.3449	USP15	intronic/5up/nc intronic	none	none	USP15 - adipose-subcutaneous, whole blood, lung; FAM19A2 - whole blood, adipose-subcutaneous, thyroid, nerve tibial, cells-cultured fibroblasts, testis, lung	USP15 - whole blood, testis	none	none
rs73136889	1.0	1.0	G	C	C	0.1943	0.150	0.3449	USP15	intronic/5up/nc intronic	none	none	USP15 - adipose-subcutaneous, whole blood, lung; FAM19A2 - whole blood, adipose-subcutaneous, thyroid, nerve tibial, cells-cultured fibroblasts, testis, lung	USP15 - whole blood, testis	none	none
rs10160868	1.0	1.0	G	T	T	0.1943	0.150	0.3442	USP15	intronic/nc intronic	none	none	USP15 - adipose-subcutaneous, whole blood, lung; FAM19A2 - whole blood, adipose-subcutaneous, thyroid, nerve tibial, cells-cultured fibroblasts, testis, lung	USP15 - whole blood, testis	none	none
rs12297480	1.0	1.0	C	T	T	0.1943	0.150	0.3449	USP15	intronic/nc intronic	none	none	USP15 - adipose-subcutaneous, whole blood, lung; FAM19A2 - whole blood, adipose-subcutaneous, thyroid, nerve tibial, cells-cultured fibroblasts, testis, lung	USP15 - whole blood, testis	none	none
rs7963950	1.0	1.0	C	G	G	0.1943	0.150	0.3457	USP15	intronic/nc intronic	none	none	USP15 - adipose-subcutaneous, whole blood, lung; FAM19A2 - whole blood, adipose-subcutaneous, thyroid, nerve tibial, cells-cultured fibroblasts, testis, lung	USP15 - whole blood, testis	none	none
rs10877834	1.0	1.0	C	T	T	0.1943	0.150	0.3449	USP15	intronic/5up	none	none	USP15 - adipose-subcutaneous, whole blood, lung; FAM19A2 - whole blood, adipose-subcutaneous, thyroid, nerve tibial, cells-cultured fibroblasts, testis, lung	USP15 - whole blood, testis	none	none
rs11174458	1.0	1.0	C	T	T	0.1943	0.150	0.3449	USP15	intronic/5up	none	none	USP15 - adipose-subcutaneous, whole blood, lung; FAM19A2 - whole blood, adipose-subcutaneous, thyroid, nerve tibial, cells-cultured fibroblasts, testis, lung	USP15 - whole blood, testis	none	none
rs3213984	1.0	1.0	A	G	G	0.1943	0.151	0.3449	USP15	5up/intronic/3down	none	none	USP15 - adipose-subcutaneous, whole blood, lung; FAM19A2 - whole blood, adipose-subcutaneous, thyroid, nerve tibial, cells-cultured fibroblasts, testis, lung	USP15 - whole blood, testis	none	none
rs11174464	1.0	1.0	A	G	G	0.1943	0.150	0.3449	USP15	intronic/3UTR	none	none	N/A	N/A	N/A	N/A
rs66507062	1.0	1.0	C	T	T	0.1943	0.150	0.3449	USP15	intronic/nc intronic	none	none	USP15 - adipose-subcutaneous, whole blood, lung; FAM19A2 - whole blood, adipose-subcutaneous, thyroid, nerve tibial, cells-cultured fibroblasts, testis, lung	USP15 - whole blood, testis	none	none
rs2122660	1.0	1.0	A	G	G	0.1943	0.150	0.3396	USP15	intronic/3down/nc intronic	none	none	USP15 - adipose-subcutaneous, whole blood, lung; FAM19A2 - whole blood, adipose-subcutaneous, thyroid, nerve tibial, cells-cultured fibroblasts, testis, lung	USP15 - whole blood, testis	none	none
rs10459256	1.0	1.0	C	T	T	0.1943	0.151	0.3457	none	none	USP15	MON2	USP15 - adipose-subcutaneous, whole blood, lung; FAM19A2 - whole blood, adipose-subcutaneous, thyroid, nerve tibial, cells-cultured fibroblasts, lung	USP15 - whole blood, testis	none	none
rs10877838	1.0	1.0	C	A	A	0.1943	0.150	0.3457	none	none	USP15	MON2	USP15 - adipose-subcutaneous, whole blood, lung; FAM19A2 - whole blood, adipose-subcutaneous, thyroid, nerve tibial, cells-cultured fibroblasts, lung	USP15 - whole blood, testis	none	none
rs7309209	1.0	1.0	A	G	G	0.1943	0.153	0.3767	USP15	intronic/nc intronic	none	none	USP15 - adipose-subcutaneous, whole blood, lung; FAM19A2 - whole blood, adipose-subcutaneous, thyroid, nerve tibial, cells-cultured fibroblasts, testis	USP15 - whole blood, testis	none	none
rs11174471	1.0	1.0	G	A	A	0.1943	0.157	0.3510	none	none	USP15	MON2	USP15 - adipose-subcutaneous, whole blood, lung; FAM19A2 - whole blood, adipose-subcutaneous, thyroid, nerve tibial, cells-cultured fibroblasts, lung	USP15 - whole blood, testis	none	none
rs59570296	1.0	1.0	T	C	C	0.1943	0.151	0.3449	none	none	USP15	MON2	USP15 - adipose-subcutaneous, whole blood, lung; FAM19A2 - whole blood, adipose-subcutaneous, thyroid, nerve tibial, cells-cultured fibroblasts	USP15 - whole blood, testis	none	none
rs7956332	1.0	1.0	C	A	A	0.1943	0.150	0.3449	USP15	intronic/nc intronic	none	none	USP15 - adipose-subcutaneous, whole blood, lung; FAM19A2 - whole blood, adipose-subcutaneous, thyroid, nerve tibial, cells-cultured fibroblasts, testis, lung	USP15 - whole blood, testis	none	none
rs73321563	1.0	1.0	A	G	G	0.1943	0.150	0.3449	USP15	intronic/nc intronic	none	none	USP15 - adipose-subcutaneous, whole blood, lung; FAM19A2 - whole blood, adipose-subcutaneous, thyroid, nerve tibial, cells-cultured fibroblasts, testis, lung	USP15 - whole blood, testis	none	none
rs9634284	1.0	1.0	G	T	T	0.1943	0.150	0.3480	USP15	intronic/5up/nc intronic	none	none	USP15 - adipose-subcutaneous, whole blood, lung; FAM19A2 - whole blood, adipose-subcutaneous, thyroid, nerve tibial, cells-cultured fibroblasts, testis, lung	USP15 - whole blood, testis	none	none
rs767391	1.0	1.0	C	T	T	0.1943	0.150	0.3449	USP15	intronic/nc intronic	none	none	USP15 - adipose-subcutaneous, whole blood, lung; FAM19A2 - whole blood, adipose-subcutaneous, thyroid, nerve tibial, cells-cultured fibroblasts, testis, lung	USP15 - whole blood, testis	none	none
rs11174437	1.0	1.0	C	T	T	0.1943	0.150	0.3449	USP15	intronic/nc intronic	none	none	USP15 - adipose-subcutaneous, whole blood, lung; FAM19A2 - whole blood, adipose-subcutaneous, thyroid, nerve tibial, cells-cultured fibroblasts, testis, lung	USP15 - whole blood, testis	none	none
rs11174436	1.0	1.0	T	A	A	0.1943	0.151	0.3449	USP15	intronic/nc intronic	none	none	USP15 - adipose-subcutaneous, whole blood, lung; FAM19A2 - whole blood, adipose-subcutaneous, thyroid, nerve tibial, cells-cultured fibroblasts, testis, lung	USP15 - whole blood, testis	none	none
rs10784292	1.0	1.0	A	G	G	0.1943	0.150	0.3449	USP15	intronic/nc intronic	none	none	USP15 - adipose-subcutaneous, whole blood, lung; FAM19A2 - whole blood, adipose-subcutaneous, thyroid, nerve tibial, cells-cultured fibroblasts, testis, lung	USP15 - whole blood, testis	none	none
rs12311259	1.0	1.0	T	G	G	0.1943	0.150	0.3449	USP15	intronic/nc intronic	none	none	USP15 - adipose-subcutaneous, whole blood, lung; FAM19A2 - whole blood, adipose-subcutaneous, thyroid, nerve tibial, cells-cultured fibroblasts, testis, lung	USP15 - whole blood, testis	none	none
rs12317437	1.0	1.0	A	G	G	0.1943	0.150	0.3449	USP15	intronic/nc intronic	none	none	USP15 - adipose-subcutaneous, whole blood, lung; FAM19A2 - whole blood, adipose-subcutaneous, thyroid, nerve tibial, cells-cultured fibroblasts, testis, lung	USP15 - whole blood, testis	none	none
rs11504122	1.0	1.0	G	A	A	0.1943	0.150	0.3449	USP15	intronic/nc intronic	none	none	USP15 - adipose-subcutaneous, whole blood, lung; FAM19A2 - whole blood, adipose-subcutaneous, thyroid, nerve tibial, cells-cultured fibroblasts, testis, lung	USP15 - whole blood, testis	none	none
rs12229271	1.0	1.0	C	T	T	0.1943	0.150	0.3449	USP15	intronic/nc intronic	none	none	USP15 - adipose-subcutaneous, whole blood, lung; FAM19A2 - whole blood, adipose-subcutaneous, thyroid, nerve tibial, cells-cultured fibroblasts, testis, lung	USP15 - whole blood, testis	none	none
rs11174431	1.0	1.0	A	G	G	0.1943	0.150	0.3449	USP15	intronic/3down/nc intronic	none	none	USP15 - adipose-subcutaneous, whole blood, lung; FAM19A2 - whole blood, adipose-subcutaneous, thyroid, nerve tibial, cells-cultured fibroblasts, testis, lung	USP15 - whole blood, testis	none	none
rs12297474	1.0	1.0	C	T	T	0.1943	0.150	0.3449	USP15	intronic/3down/nc intronic	none	none	USP15 - adipose-subcutaneous, whole blood, lung; FAM19A2 - whole blood, adipose-subcutaneous, thyroid, nerve tibial, cells-cultured fibroblasts, testis, lung	USP15 - whole blood, testis	none	none
rs12310651	1.0	1.0	A	G	G	0.1943	0.150	0.3449	USP15	intronic/3UTR/3down/nc intronic	none	none	USP15 - adipose-subcutaneous, whole blood, lung; FAM19A2 - whole blood, adipose-subcutaneous, thyroid, nerve tibial, cells-cultured fibroblasts, testis, lung	USP15 - whole blood, testis	none	none
rs12318287	1.0	1.0	G	A	A	0.1943	0.150	0.3449	USP15	intronic/nc intronic	none	none	USP15 - adipose-subcutaneous, whole blood, lung; FAM19A2 - whole blood, adipose-subcutaneous, thyroid, nerve tibial, cells-cultured fibroblasts, testis	USP15 - whole blood, testis	none	none
rs28526400	1.0	1.0	G	A	A	0.1943	0.150	0.3449	USP15	intronic/nc intronic	none	none	USP15 - adipose-subcutaneous, whole blood, lung; FAM19A2 - whole blood, adipose-subcutaneous, thyroid, nerve tibial, cells-cultured fibroblasts, testis, lung	USP15 - whole blood, testis	none	none
rs112018547	1.0	1.0	C	T	T	0.1943	0.3449	0.150	USP15	intronic/nc intronic	none	none	USP15 - adipose-subcutaneous, whole blood, lung; FAM19A2 - whole blood, adipose-subcutaneous, thyroid, nerve tibial, cells-cultured fibroblasts, testis, lung	USP15 - whole blood, testis	none	none
rs10877826	1.0	1.0	A	C	C	0.1943	0.150	0.3449	USP15	intronic/5up/nc intronic	none	none	USP15 - adipose-subcutaneous, whole blood, lung; FAM19A2 - whole blood, adipose-subcutaneous, thyroid, nerve tibial, cells-cultured fibroblasts, testis, lung	USP15 - whole blood, testis	none	none
rs10506440	1.0	1.0	G	T	T	0.1943	0.150	0.3449	USP15	intronic/nc intronic	none	none	USP15 - adipose-subcutaneous, whole blood, lung; FAM19A2 - whole blood, adipose-subcutaneous, thyroid, nerve tibial, cells-cultured fibroblasts, testis, lung	USP15 - whole blood, testis	none	none
rs10459253	1.0	1.0	G	A	A	0.1943	0.150	0.3449	USP15	intronic/nc intronic	none	none	USP15 - adipose-subcutaneous, whole blood, lung; FAM19A2 - whole blood, adipose-subcutaneous, thyroid, nerve tibial, cells-cultured fibroblasts, testis, lung	USP15 - whole blood, testis	none	none
rs12315645	1.0	1.0	T	C	C	0.1943	0.150	0.3449	USP15	intronic/nc intronic	none	none	USP15 - adipose-subcutaneous, whole blood, lung; FAM19A2 - whole blood, adipose-subcutaneous, thyroid, cells-cultured fibroblasts, testis, lung	USP15 - whole blood, testis	none	none
rs12311279	1.0	1.0	A	G	G	0.1943	0.150	0.3449	USP15	intronic/nc intronic	none	none	USP15 - adipose-subcutaneous, whole blood, lung; FAM19A2 - whole blood, adipose-subcutaneous, thyroid, nerve tibial, cells-cultured fibroblasts, testis, lung	USP15 - whole blood, testis	none	none
rs2131435	1.0	1.0	T	C	C	0.1943	0.150	0.3457	USP15	intronic/nc intronic	none	none	USP15 - adipose-subcutaneous, whole blood, lung; FAM19A2 - whole blood, adipose-subcutaneous, thyroid, nerve tibial, cells-cultured fibroblasts, testis, lung	USP15 - whole blood, testis	none	none
rs11174418	1.0	1.0	C	T	T	0.1943	0.153	0.3449	USP15	intronic/nc intronic	none	none	USP15 - adipose-subcutaneous, whole blood, lung; FAM19A2 - whole blood, adipose-subcutaneous, thyroid, nerve tibial, cells-cultured fibroblasts, testis, lung	USP15 - whole blood, testis	none	none
rs7295013	1.0	1.0	A	G	G	0.1943	0.150	0.3487	USP15	intronic/3down/nc intronic	none	none	USP15 - adipose-subcutaneous, whole blood, lung; FAM19A2 - whole blood, adipose-subcutaneous, thyroid, nerve tibial, cells-cultured fibroblasts, testis, lung	USP15 - whole blood, testis	none	none
rs67853252	1.0	1.0	C	T	T	0.1943	0.150	0.3449	USP15	intronic/nc intronic	none	none	USP15 - adipose-subcutaneous, whole blood, lung; FAM19A2 - whole blood, adipose-subcutaneous, thyroid, nerve tibial, cells-cultured fibroblasts, testis, lung	USP15 - whole blood, testis	none	none
rs7300928	1.0	1.0	A	G	G	0.1943	0.150	0.3487	USP15	intronic/nc intronic	none	none	USP15 - adipose-subcutaneous, whole blood, lung; FAM19A2 - whole blood, adipose-subcutaneous, thyroid, nerve tibial, cells-cultured fibroblasts, testis, lung	USP15 - whole blood, testis	none	none
rs7974973	1.0	1.0	G	A	A	0.1943	0.150	0.3449	USP15	intronic/nc intronic	none	none	USP15 - adipose-subcutaneous, whole blood, lung; FAM19A2 - whole blood, adipose-subcutaneous, thyroid, nerve tibial, cells-cultured fibroblasts, testis, lung	USP15 - whole blood, testis	none	none
rs67044039	1.0	1.0	A	G	G	0.1943	0.150	0.3457	USP15	intronic/nc intronic	none	none	USP15 - adipose-subcutaneous, whole blood, lung; FAM19A2 - whole blood, adipose-subcutaneous, thyroid, nerve tibial, cells-cultured fibroblasts, testis, lung	USP15 - whole blood, testis	none	none
rs10877820	1.0	1.0	G	A	A	0.1943	0.150	0.3457	FAM19A2; USP15	nc intronic; intronic/nc intronic	none	none	USP15 - adipose-subcutaneous, whole blood, lung; FAM19A2 - whole blood, adipose-subcutaneous, thyroid, nerve tibial, cells-cultured fibroblasts, testis, lung	USP15 - whole blood, testis	none	none
rs11174410	1.0	1.0	T	C	C	0.1943	0.150	0.3457	FAM19A2; USP15	nc intronic; intronic/5up/nc intronic	none	none	USP15 - adipose-subcutaneous, whole blood, lung; FAM19A2 - whole blood, adipose-subcutaneous, thyroid, nerve tibial, cells-cultured fibroblasts, testis, lung	USP15 - whole blood, testis	none	none
rs3803106	1.0	1.0	T	G	G	0.1943	0.150	0.3457	FAM19A2; USP15	nc intronic; intronic/5up/nc intronic	none	none	USP15 - adipose-subcutaneous, whole blood, lung; FAM19A2 - whole blood, adipose-subcutaneous, thyroid, nerve tibial, cells-cultured fibroblasts, testis, lung	USP15 - whole blood, testis	none	none
rs11174409	1.0	1.0	C	T	T	0.1943	0.150	0.3457	FAM19A2; USP15	nc intronic; intronic/nc intronic	none	none	USP15 - adipose-subcutaneous, whole blood, lung; FAM19A2 - whole blood, adipose-subcutaneous, thyroid, nerve tibial, cells-cultured fibroblasts, testis, lung	USP15 - whole blood, testis	none	none
rs7298827	1.0	1.0	A	G	G	0.1943	0.150	0.3449	FAM19A2; USP15	nc intronic; intronic/nc intronic	none	none	USP15 - adipose-subcutaneous, whole blood, lung; FAM19A2 - whole blood, adipose-subcutaneous, thyroid, nerve tibial, cells-cultured fibroblasts, testis, lung	USP15 - whole blood, testis	none	none
rs7976608	1.0	1.0	T	A	A	0.1943	0.150	0.3374	FAM19A2	nc intonic/non-coding/intronic	none	none	USP15 - adipose-subcutaneous, whole blood, lung; FAM19A2 - whole blood, adipose-subcutaneous, thyroid, nerve tibial, cells-cultured fibroblasts, testis, lung	USP15 - whole blood, testis	none	none
rs11174399	1.0	1.0	G	A	A	0.1943	0.150	0.3374	FAM19A2	nc intronic/non-coding/intronic	none	none	USP15 - adipose-subcutaneous, whole blood, lung; FAM19A2 - whole blood, adipose-subcutaneous, thyroid, nerve tibial, cells-cultured fibroblasts, testis, lung	USP15 - whole blood, testis	none
rs11174398	1.0	1.0	T	C	C	0.1943	0.150	0.3449	FAM19A2	nc intronic/non-coding/intronic	none	none	USP15 - adipose-subcutaneous, whole blood, lung; FAM19A2 - whole blood, adipose-subcutaneous, thyroid, nerve tibial, cells-cultured fibroblasts, testis, lung	USP15 - whole blood, testis	none	none
rs11174397	1.0	1.0	C	G	G	0.1943	0.150	0.3449	FAM19A2	nc intronic/non-coding/intronic	none	none	USP15 - adipose-subcutaneous, whole blood, lung; FAM19A2 - whole blood, adipose-subcutaneous, thyroid, nerve tibial, cells-cultured fibroblasts, testis, lung	USP15 - whole blood, testis	none	none
rs1496860	1.0	0.9921	G	A	A	0.1955	0.163	0.4221	none	none	USP15	MON2	USP15 - adipose-subcutaneous, whole blood, lung; FAM19A2 - whole blood, adipose-subcutaneous, thyroid, nerve tibial, cells-cultured fibroblasts, lung, skin-sun exposed	USP15 - whole blood, testis	none	none
rs11836268	1.0	0.9921	G	A	A	0.1955	0.150	0.3449	USP15	intronic/3down/nc intronic	none	none	USP15 - adipose-subcutaneous, whole blood, lung; FAM19A2 - whole blood, adipose-subcutaneous, thyroid, nerve tibial, cells-cultured fibroblasts, testis, lung	USP15 - whole blood, testis	none	none
rs7971588	1.0	0.9921	T	C	C	0.1931	0.150	0.3449	USP15	intronic/nc intronic	none	none	USP15 - adipose-subcutaneous, whole blood, lung; FAM19A2 - whole blood, adipose-subcutaneous, thyroid, nerve tibial, cells-cultured fibroblasts, testis, lung	USP15 - whole blood, testis	none	none
rs10784295	1.0	0.9921	A	C	C	0.1931	0.157	0.3510	none	none	USP15	MON2	USP15 - adipose-subcutaneous, whole blood, lung; FAM19A2 - whole blood, adipose-subcutaneous, thyroid, nerve tibial, cells-cultured fibroblasts, testis, lung	USP15 - whole blood, testis	none	none
rs10877845	1.0	0.9921	G	A	A	0.1931	0.157	0.3510	none	none	USP15	MON2	USP15 - adipose-subcutaneous, whole blood, lung; FAM19A2 - whole blood, adipose-subcutaneous, thyroid, nerve tibial, cells-cultured fibroblasts, lung	USP15 - whole blood, testis	none	none
rs10877846	1.0	0.9921	G	A	A	0.1931	0.150	0.3449	none	none	USP15	MON2	USP15 - adipose-subcutaneous, whole blood, lung; FAM19A2 - whole blood, adipose-subcutaneous, thyroid, nerve tibial, cells-cultured fibroblasts, lung	USP15 - whole blood, testis	none	none
rs7133753	1.0	0.9921	C	T	T	0.1931	0.150	0.3449	none	none	USP15	MON2	USP15 - adipose-subcutaneous, whole blood, lung; FAM19A2 - whole blood, adipose-subcutaneous, thyroid, nerve tibial, cells-cultured fibroblasts, lung	USP15 - whole blood, testis	none	none
rs716552	1.0	0.9921	C	T	T	0.1931	0.150	0.3449	none	none	USP15	MON2	USP15 - adipose-subcutaneous, whole blood, lung; FAM19A2 - whole blood, adipose-subcutaneous, thyroid, nerve tibial, cells-cultured fibroblasts, lung	USP15 - whole blood, testis	none	none
rs112339262	1.0	0.9921	G	A	A	0.1931	0.150	0.3449	none	none	USP15	MON2	USP15 - adipose-subcutaneous, whole blood, lung; FAM19A2 - whole blood, adipose-subcutaneous, thyroid, nerve tibial, cells-cultured fibroblasts, lung	USP15 - whole blood, testis	none	none
rs2167287	0.9921	0.9843	G	A	A	0.1943	0.150	0.3457	USP15	intronic/nc intronic	none	none	USP15 - adipose-subcutaneous, whole blood, lung; FAM19A2 - whole blood, adipose-subcutaneous, thyroid, nerve tibial, cells-cultured fibroblasts, testis, lung	USP15 - whole blood, testis	none	none
rs11111162			A	G	G	0.1968	0.244	0.2148	NUP37	intronic/nc intronic	none	none	NUP37 - nerve tibial, colon-transverse, thyroid; PARPBP - adipose-subcutaneeous, cells-culture fibroblasts, cells-EBV-transformed lymphocytes, thyroid; RP11-210L7-3 - testis, liver; WASHC3 - esophagus-mucosa, skin-sun exposed, muscle skeletal, skin-not sun exposed, nerve tibial, cells-cultured fibroblasts, whole blood, heart-left ventricule, thyroid, stomach, heart-atrial appendage, esophagus-mus…	WASHC3 - artery tibial, testis, nerve tibial, adipose-subcutaneous, thyroid, cells-cultured fibrolasts, muscle skeletal, breast-mammary tissue, adipose-visceral (ommentum), colon-transverse, esophagus-muscularis, skin-sun exposed, artery aorta, esophagus-mucosa, lung, stomach, brain-putamen (basal ganglia), brain hypothalamus, artery coronary, esophagus-gastroesophageal junction, heart-atrial app…	none	none
rs11111164	1.0	1.0	C	T	T	0.1968	0.242	0.2133	NUP37	intronic/nc intronic	none	none	NUP37 - nerve tibial, colon-transverse, thyroid; PARPBP - adipose-subcutaneeous, cells-culture fibroblasts, cells-EBV-transformed lymphocytes, thyroid; RP11-210L7-3 - testis, liver; WASHC3 - esophagus-mucosa, skin-sun exposed, muscle skeletal, skin-not sun exposed, nerve tibial, cells-cultured fibroblasts, whole blood, heart-left ventricule, thyroid, stomach, heart-atrial appendage, esophagus-mus…	WASHC3 - artery tibial, testis, nerve tibial, adipose-subcutaneous, thyroid, cells-cultured fibrolasts, muscle skeletal, breast-mammary tissue, adipose-visceral (ommentum), colon-transverse, esophagus-muscularis, skin-sun exposed, artery aorta, esophagus-mucosa, lung, stomach, brain-putamen (basal ganglia), stomach, brain hypothalamus, artery coronary, esophagus-gastroesophageal junction, heart-a…	none	none
rs11111148	1.0	1.0	T	G	G	0.1968	0.245	0.2186	AC079907.1	nc intronic	none	none	NUP37 - nerve tibial, colon-transverse, thyroid; PARPBP - adipose-subcutaneeous, cells-culture fibroblasts, cells-EBV-transformed lymphocytes, thyroid; esophagus-muscularis; RP11-210L7-3 - testis, liver; WASHC3 - esophagus-mucosa, skin-sun exposed, muscle skeletal, skin-not sun exposed, nerve tibial, cells-cultured fibroblasts, whole blood, heart-left ventricule, thyroid, stomach, heart-atrial ap…	WASHC3 - artery tibial, testis, nerve tibial, adipose-subcutaneous, thyroid, cells-cultured fibrolasts, muscle skeletal, breast-mammary tissue, adipose-visceral (ommentum), colon-transverse, esophagus-muscularis, skin-sun exposed, artery aorta, esophagus-mucosa, lung, stomach, brain-putamen (basal ganglia), brain hypothalamus, artery coronary, esophagus-gastroesophageal junction, heart-atrial app…	none	none
rs2373567	1.0	1.0	T	C	C	0.1968	0.244	0.2277	AC079907.1	nc intronic	none	none	NUP37 - nerve tibial, colon-transverse, thyroid; PARPBP - adipose-subcutaneeous, cells-culture fibroblasts, cells-EBV-transformed lymphocytes, thyroid; esophagus-muscularis; RP11-210L7-3 - testis, liver; WASHC3 - esophagus-mucosa, skin-sun exposed, muscle skeletal, skin-not sun exposed, nerve tibial, cells-cultured fibroblasts, whole blood, heart-left ventricule, thyroid, stomach, heart-atrial ap…	WASHC3 - artery tibial, testis, nerve tibial, adipose-subcutaneous, thyroid, cells-cultured fibrolasts, muscle skeletal, breast-mammary tissue, adipose-visceral (ommentum), colon-transverse, esophagus-muscularis, skin-sun exposed, artery aorta, esophagus-mucosa, lung, stomach, brain-putamen (basal ganglia), brain hypothalamus, artery coronary, esophagus-gastroesophageal junction, heart-atrial app…	none	none
rs3751129	1.0	1.0	G	A	A	0.1968	0.246	0.3003	WASHC3	nc intronic, coding syn, non-coding	none	none	NUP37 - nerve tibial, colon-transverse; PARPBP - adipose-subcutaneeous, cells-culture fibroblasts, cells-EBV-transformed lymphocytes, thyroid, colon-sigmoid, artery tibial; RP11-210L7-3 - testis, liver; WASHC3 - esophagus-mucosa, skin-sun exposed, muscle skeletal, skin-not sun exposed, nerve tibial, cells-cultured fibroblasts, whole blood, heart-left ventricule, thyroid, stomach, heart-atrial app…	WASHC3 - artery tibial, testis, nerve tibial, adipose-subcutaneous, thyroid, cells-cultured fibrolasts, muscle skeletal, breast-mammary tissue, adipose-visceral (ommentum), colon-transverse, esophagus-muscularis, skin-sun exposed, artery aorta, esophagus-mucosa, lung, stomach, brain-putamen (basal ganglia), brain hypothalamus, artery coronary, esophagus-gastroesophageal junction, heart-atrial app…	none	none
rs3794201	0.9922	0.9844	A	C	C	0.1968	0.246	0.2141	PARPBP	intronic/nc intronic	none	none	NUP37 - nerve tibial, colon-transverse, thyroid; PARPBP - adipose-subcutaneeous, cells-culture fibroblasts, cells-EBV-transformed lymphocytes, thyroid; RP11-210L7-3 - testis, liver; WASHC3 - esophagus-mucosa, skin-sun exposed, muscle skeletal, skin-not sun exposed, nerve tibial, cells-cultured fibroblasts, whole blood, heart-left ventricule, thyroid, stomach, heart-atrial appendage, esophagus-mus…	WASHC3 - artery tibial, testis, nerve tibial, adipose-subcutaneous, thyroid, cells-cultured fibrolasts, muscle skeletal, breast-mammary tissue, adipose-visceral (ommentum), colon-transverse, esophagus-muscularis, skin-sun exposed, artery aorta, esophagus-mucosa, lung, stomach, brain-putamen (basal ganglia), brain hypothalamus, artery coronary, esophagus-gastroesophageal junction, heart-atrial app…	none	none
rs59660079	0.9922	0.9844	C	T	T	0.1968	0.244	0.2141	HELLPAR	non-coding	none	none	NUP37 - nerve tibial, colon-transverse, thyroid; PARPBP - adipose-subcutaneeous, cells-culture fibroblasts, cells-EBV-transformed lymphocytes, thyroid; RP11-210L7-3 - testis, liver; WASHC3 - esophagus-mucosa, skin-sun exposed, muscle skeletal, skin-not sun exposed, nerve tibial, cells-cultured fibroblasts, whole blood, heart-left ventricule, thyroid, stomach, heart-atrial appendage, esophagus-mus…	WASHC3 - artery tibial, testis, nerve tibial, adipose-subcutaneous, thyroid, cells-cultured fibrolasts, muscle skeletal, breast-mammary tissue, adipose-visceral (ommentum), colon-transverse, esophagus-muscularis, skin-sun exposed, artery aorta, esophagus-mucosa, lung, stomach, brain-putamen (basal ganglia), brain hypothalamus, artery coronary, esophagus-gastroesophageal junction, heart-atrial app…	none	none
rs11111163	1.0	0.9844	C	T	T	0.1943	0.102	0.2005	NUP37	intronic/nc intronic	none	none	NUP37 - nerve tibial; PARPBP - adipose-subcutaneous, cells-culture fibroblasts, cells-EBV-transformed lymphocytes, thyroid; artery tibial; RP11-210L7-3 - testis, liver; WASHC3 - esophagus-mucosa, skin-sun exposed, muscle skeletal, skin-not sun exposed, nerve tibial, cells-cultured fibroblasts, whole blood, heart-left ventricule, thyroid, stomach, heart-atrial appendage, esophagus-muscularis, arte…	WASHC3 - artery tibial, testis, nerve tibial, adipose-subcutaneous, thyroid, cells-cultured fibrolasts, muscle skeletal, breast-mammary tissue, adipose-visceral (ommentum), colon-transverse, esophagus-muscularis, skin-sun exposed, artery aorta, esophagus-mucosa, lung, stomach, brain-putamen (basal ganglia), brain hypothalamus, artery coronary, esophagus-gastroesophageal junction, heart-atrial app…	none	none
rs7977178	1.0	0.9844	G	C	C	0.1943	0.102	0.1846	NUP37	intronic/nc intronic	none	none	NUP37 - nerve tibial; PARPBP - adipose-subcutaneous, cells-culture fibroblasts, cells-EBV-transformed lymphocytes, thyroid; artery tibial; RP11-210L7-3 - testis, liver; WASHC3 - esophagus-mucosa, skin-sun exposed, muscle skeletal, skin-not sun exposed, nerve tibial, cells-cultured fibroblasts, whole blood, heart-left ventricule, thyroid, stomach, heart-atrial appendage, esophagus-muscularis, arte…	WASHC3 - artery tibial, testis, nerve tibial, adipose-subcutaneous, thyroid, cells-cultured fibrolasts, muscle skeletal, breast-mammary tissue, adipose-visceral (ommentum), colon-transverse, esophagus-muscularis, skin-sun exposed, artery aorta, esophagus-mucosa, lung, stomach, brain-putamen (basal ganglia), brain hypothalamus, artery coronary, esophagus-gastroesophageal junction, heart-atrial app…	none	none
rs17437668	1.0	0.9844	C	T	T	0.1943	0.102	0.1846	AC079907.1	nc intronic	none	none	NUP37 - nerve tibial; PARPBP - adipose-subcutaneous, cells-culture fibroblasts, cells-EBV-transformed lymphocytes, thyroid; artery tibial; nerve tibial; RP11-210L7-3 - testis, liver; WASHC3 - esophagus-mucosa, skin-sun exposed, muscle skeletal, skin-not sun exposed, nerve tibial, cells-cultured fibroblasts, whole blood, heart-left ventricule, thyroid, stomach, heart-atrial appendage, esophagus-mu…	WASHC3 - artery tibial, testis, nerve tibial, adipose-subcutaneous, thyroid, cells-cultured fibrolasts, muscle skeletal, breast-mammary tissue, adipose-visceral (ommentum), colon-transverse, esophagus-muscularis, skin-sun exposed, artery aorta, esophagus-mucosa, lung, stomach, brain-putamen (basal ganglia), brain hypothalamus, artery coronary, esophagus-gastroesophageal junction, heart-atrial app…	none	none
rs11111146	1.0	0.9844	C	A	A	0.1943	0.105	0.2791	WASHC3	intronic/3down/nc intronic	none	none	NUP37 - nerve tibial; PARPBP - adipose-subcutaneous, cells-culture fibroblasts, cells-EBV-transformed lymphocytes, thyroid; artery tibial; colon-sigmoid; RP11-210L7-3 - testis, liver; WASHC3 - esophagus-mucosa, skin-sun exposed, muscle skeletal, skin-not sun exposed, nerve tibial, cells-cultured fibroblasts, whole blood, heart-left ventricule, thyroid, stomach, heart-atrial appendage, esophagus-m…	WASHC3 - artery tibial, testis, nerve tibial, adipose-subcutaneous, thyroid, cells-cultured fibrolasts, muscle skeletal, breast-mammary tissue, adipose-visceral (ommentum), colon-transverse, esophagus-muscularis, skin-sun exposed, artery aorta, esophagus-mucosa, lung, stomach, brain-putamen (basal ganglia), brain hypothalamus, artery coronary, esophagus-gastroesophageal junction, heart-atrial app…	none	none
rs2373566	1.0	0.9844	G	T	T	0.1943	0.102	0.1838	WASHC3	intronic/nc intronic	none	none	NUP37 - nerve tibial; PARPBP - adipose-subcutaneous, cells-cultured fibroblasts, cells-EBV-transformed lymphocytes, thyroid; artery tibial; nerve tibial; RP11-210L7-3 - testis, liver; WASHC3 - esophagus-mucosa, skin-sun exposed, muscle skeletal, skin-not sun exposed, nerve tibial, cells-cultured fibroblasts, whole blood, heart-left ventricule, thyroid, stomach, heart-atrial appendage, esophagus-m…	WASHC3 - artery tibial, testis, nerve tibial, adipose-subcutaneous, thyroid, cells-cultured fibrolasts, muscle skeletal, breast-mammary tissue, adipose-visceral (ommentum), colon-transverse, esophagus-muscularis, skin-sun exposed, artery aorta, esophagus-mucosa, lung, stomach, brain-putamen (basal ganglia), brain hypothalamus, artery coronary, esophagus-gastroesophageal junction, heart-atrial app…	none	none
rs4357749	1.0	0.9844	G	A	A	0.1943	0.163	0.1906	WASHC3	intronic/3down/nc intronic	none	none	NUP37 - nerve tibial; PARPBP - adipose-subcutaneous, cells-cultured fibroblasts, cells-EBV-transformed lymphocytes, thyroid; artery tibial; nerve tibial; RP11-210L7-3 - testis, liver; WASHC3 - esophagus-mucosa, skin-sun exposed, muscle skeletal, skin-not sun exposed, nerve tibial, cells-cultured fibroblasts, whole blood, heart-left ventricule, thyroid, stomach, heart-atrial appendage, esophagus-m…	WASHC3 - testis, artery tibial, adipose – subcutaneous, nerve – tibial, cells - cultured fibroblasts, thyroid, muscle – skeletal, breast - mammary tissue, colon – transverse, esophagus – muscularis, adipose - visceral (omentum), esophagus – mucosa, skin - sun exposed, artery – aorta, stomach, lung, brain – hypothalamus, artery coronary, brain - putamen (basal ganglia), esophagus - gastroesophagea…
rs11111139	1.0	0.9844	T	C	C	0.1943	0.102	0.1891	WASHC3	intronic/nc intronic	none	none	NUP37- nerve tibial; PARPBP - cells - cultured fibroblasts, cells - EBV-transformed lymphocytes, thyroid, adipose – subcutaneous, artery tibial, nerve tibial; RP11-210L7.3- testis, Liver; WASHC3 - esophagus – mucosa, muscle – skeletal, skin - sun exposed, skin - not sun exposed, cells - cultured fibroblasts, whole blood, nerve tibial, thyroid, heart - left ventricle, adipose – subcutaneous, stoma…	WASHC3 – testis, artery tibial, adipose – subcutaneous, nerve tibial, cells - cultured fibroblasts, thyroid, breast - mammary tissue, muscle – skeletal, colon – transverse, adipose - visceral (omentum), esophagus – muscularis, skin - sun exposed, esophagus – mucosa, artery – aorta, lung, stomach, brain – hypothalamus, artery coronary, brain - putamen (basal ganglia), heart - atrial appendage, eso…	none	none
rs11111137	1.0	0.9844	T	A	A	0.1943	0.101	0.1611	WASHC3	intronic/nc intronic	none	none	NUP37 - nerve – tibial; PARPBP - cells - cultured fibroblasts, thyroid, cells - EBV-transformed lymphocytes, adipose – subcutaneous, artery tibial, nerve tibial; RP11-210L7.3 – testis, liver; WASHC3 - esophagus – mucosa, muscle – skeletal, skin - sun exposed, skin - not sun exposed, cells - cultured fibroblasts, whole blood, nerve tibial, thyroid, heart - left ventricle, adipose – subcutaneous, s…	WASHC3 – testis, artery tibial, adipose – subcutaneous, nerve tibial, cells - cultured fibroblasts, thyroid, breast - mammary tissue, muscle skeletal, colon – transverse, adipose - visceral (omentum), skin - sun exposed, esophagus – muscularis, esophagus – mucosa, artery aorta, stomach, lung, artery coronary, brain - putamen (basal ganglia), brain – hypothalamus, esophagus - gastroesophageal junc…	none	none
rs4272832	0.9922	0.9767	T	C	C	0.198	0.251	0.3230	DRAM1	intronic	none	none	NUP37 - nerve tibial, colon – transverse, cells - cultured fibroblasts; PARPBP - adipose – subcutaneous, cells - cultured fibroblasts, cells - EBV-transformed lymphocytes, colon – sigmoid, thyroid; RP11-210L7.3 – testis, liver; WASHC3 - esophagus – mucosa, skin - sun exposed, muscle skeletal, skin - not sun exposed, nerve tibial, cells - cultured fibroblasts, whole blood, thyroid, heart - left ve…	WASHC3 – testis, artery tibial, adipose – subcutaneous, nerve tibial, cells - cultured fibroblasts, thyroid, breast - mammary tissue, muscle skeletal, colon – transverse, adipose - visceral (omentum), skin - sun exposed, esophagus – muscularis, esophagus – mucosa, artery aorta, stomach, lung, artery coronary, brain - putamen (basal ganglia), brain – hypothalamus, esophagus - gastroesophageal junc…	none	none
rs78462723	1.0	0.9766	C	T	T	0.1931	0.102	0.1846	NUP37	intronic/nc intronic	none	none	NUP37 - nerve – tibial; cells - cultured fibroblasts, cells - EBV-transformed lymphocytes, adipose – subcutaneous, thyroid, nerve tibial, artery tibial; RP11-210L7.3 – testis, liver; WASHC3 - esophagus – mucosa, muscle skeletal, skin - sun exposed, skin - not sun exposed, cells - cultured fibroblasts, whole blood, nerve tibial, thyroid, heart - left ventricle, adipose – subcutaneous, esophagus – …	WASHC3 – testis, artery tibial, adipose – subcutaneous, nerve tibial, cells - cultured fibroblasts, thyroid, muscle skeletal, breast - mammary tissue, colon – transverse, adipose - visceral (omentum), esophagus – muscularis, skin - sun exposed, esophagus – mucosa, artery aorta, stomach, lung, brain – hypothalamus, artery coronary, brain - putamen (basal ganglia), heart - atrial appendage, esophag…	none	none
rs11111167	1.0	0.9766	T	C	C	0.1931	0.102	0.1846	NUP37	intronic/nc intronic	none	none	NUP37 - nerve tibial; PARPBP - cells - cultured fibroblasts, cells - EBV-transformed lymphocytes, adipose – subcutaneous, thyroid, nerve tibial, artery tibial; RP11-210L7.3 – testis, liver; WASHC3 - esophagus – mucosa, muscle skeletal, skin - sun exposed, skin - not sun exposed, cells - cultured fibroblasts, whole blood, nerve tibial, thyroid, heart - left ventricle, adipose – subcutaneous, esoph…	WASHC3 – testis, artery tibial, adipose – subcutaneous, nerve tibial, cells - cultured fibroblasts, thyroid, muscle skeletal, breast - mammary tissue, colon – transverse, adipose - visceral (omentum), esophagus – muscularis, skin - sun exposed, esophagus – mucosa, artery aorta, stomach, lung, brain – hypothalamus, artery coronary, brain - putamen (basal ganglia), heart - atrial appendage, esophag…	none	none
rs11111168	1.0	0.9766	C	A	A	0.1931	0.102	0.1846	NUP37	intronic/nc intronic	none	none	N/A	N/A	N/A	N/A
rs17529215	1.0	0.9766	G	T	T	0.1931	0.102	0.1846	NUP37	intronic/3down/nc intronic	none	none	NUP37 - nerve tibial; PARPBP - cells - cultured fibroblasts, cells - EBV-transformed lymphocytes, adipose – subcutaneous, thyroid, nerve tibial, artery tibial; RP11-210L7.3 – testis, liver; WASHC3 - esophagus – mucosa, muscle skeletal, skin - sun exposed, skin - not sun exposed, cells - cultured fibroblasts, whole blood, nerve tibial, thyroid, heart - left ventricle, adipose – subcutaneous, esoph…	WASHC3 – testis, artery tibial, adipose – subcutaneous, nerve tibial, cells - cultured fibroblasts, thyroid, muscle skeletal, breast - mammary tissue, colon – transverse, adipose - visceral (omentum), esophagus – muscularis, skin - sun exposed, esophagus – mucosa, artery aorta, stomach, lung, brain – hypothalamus, artery coronary, brain - putamen (basal ganglia), heart - atrial appendage, esophag…	none	none
rs77492960	1.0	0.9766	A	T	T	0.1931	0.098	0.1778	PARPBP	intronic/nc intronic	none	none	NUP37 - nerve tibial; PARPBP - cells - cultured fibroblasts, cells - EBV-transformed lymphocytes, adipose – subcutaneous, thyroid, nerve tibial, artery tibial; RP11-210L7.3 – testis, liver; WASHC3 - esophagus – mucosa, muscle skeletal, skin - sun exposed, skin - not sun exposed, cells - cultured fibroblasts, whole blood, nerve tibial, thyroid, heart - left ventricle, adipose – subcutaneous, esoph…	WASHC3 – testis, artery tibial, adipose – subcutaneous, nerve tibial, cells - cultured fibroblasts, thyroid, muscle skeletal, breast - mammary tissue, colon – transverse, adipose - visceral (omentum), esophagus – muscularis, skin - sun exposed, esophagus – mucosa, artery aorta, stomach, lung, brain – hypothalamus, artery coronary, brain - putamen (basal ganglia), heart - atrial appendage, esophag…	none	none
rs12369756	1.0	0.9766	T	A	A	0.1931	0.098	0.1785	PARPBP	intronic/nc intronic	none	none	NUP37 - nerve tibial; PARPBP - cells - cultured fibroblasts, cells - EBV-transformed lymphocytes, adipose – subcutaneous, thyroid, nerve tibial, artery tibial; RP11-210L7.3 – testis, liver; WASHC3 - esophagus – mucosa, muscle skeletal, skin - sun exposed, skin - not sun exposed, cells - cultured fibroblasts, whole blood, nerve tibial, thyroid, heart - left ventricle, adipose – subcutaneous, esoph…	WASHC3 – testis, artery tibial, adipose – subcutaneous, nerve tibial, cells - cultured fibroblasts, thyroid, muscle skeletal, breast - mammary tissue, colon – transverse, adipose - visceral (omentum), esophagus – muscularis, skin - sun exposed, esophagus – mucosa, artery aorta, stomach, lung, brain – hypothalamus, artery coronary, brain - putamen (basal ganglia), heart - atrial appendage, esophag…	none	none
rs11111172	1.0	0.9766	T	C	C	0.1931	0.102	0.1846	PARPBP	intronic/nc intronic	none	none	NUP37 - nerve tibial; PARPBP - cells - cultured fibroblasts, cells - EBV-transformed lymphocytes, adipose – subcutaneous, thyroid, nerve tibial, artery tibial; RP11-210L7.3 – testis, liver; WASHC3 - esophagus – mucosa, muscle skeletal, skin - sun exposed, skin - not sun exposed, cells - cultured fibroblasts, whole blood, nerve tibial, thyroid, heart - left ventricle, adipose – subcutaneous, esoph…	WASHC3 – testis, artery tibial, adipose – subcutaneous, nerve tibial, cells - cultured fibroblasts, thyroid, muscle skeletal, breast - mammary tissue, colon – transverse, adipose - visceral (omentum), esophagus – muscularis, skin - sun exposed, esophagus – mucosa, artery aorta, stomach, lung, brain – hypothalamus, artery coronary, brain - putamen (basal ganglia), heart - atrial appendage, esophag…	none	none
rs10444510	1.0	0.9766	G	A	A	0.1931	0.102	0.1846	PARPBP	intronic/nc intronic	none	none	NUP37 - nerve tibial; PARPBP - cells - cultured fibroblasts, cells - EBV-transformed lymphocytes, adipose – subcutaneous, thyroid, nerve tibial, artery tibial; RP11-210L7.3 – testis, liver; WASHC3 - esophagus – mucosa, muscle skeletal, skin - sun exposed, skin - not sun exposed, cells - cultured fibroblasts, whole blood, nerve tibial, thyroid, heart - left ventricle, adipose – subcutaneous, esoph…	WASHC3 – testis, artery tibial, adipose – subcutaneous, nerve tibial, cells - cultured fibroblasts, thyroid, muscle skeletal, breast - mammary tissue, colon – transverse, adipose - visceral (omentum), esophagus – muscularis, skin - sun exposed, esophagus – mucosa, artery aorta, stomach, lung, brain – hypothalamus, artery coronary, brain - putamen (basal ganglia), heart - atrial appendage, esophag…	none	none
rs7314597	1.0	0.9766	C	T	T	0.1931	0.102	0.1846	PARPBP	intronic/nc intronic	none	none	NUP37 - nerve tibial; PARPBP - cells - cultured fibroblasts, cells - EBV-transformed lymphocytes, adipose – subcutaneous, thyroid, nerve tibial, artery tibial; RP11-210L7.3 – testis, liver; WASHC3 - esophagus – mucosa, muscle skeletal, skin - sun exposed, skin - not sun exposed, cells - cultured fibroblasts, whole blood, nerve tibial, thyroid, heart - left ventricle, adipose – subcutaneous, esoph…	WASHC3 – testis, artery tibial, adipose – subcutaneous, nerve tibial, cells - cultured fibroblasts, thyroid, muscle skeletal, breast - mammary tissue, colon – transverse, adipose - visceral (omentum), esophagus – muscularis, skin - sun exposed, esophagus – mucosa, artery aorta, stomach, lung, brain – hypothalamus, artery coronary, brain - putamen (basal ganglia), heart - atrial appendage, esophag…	none	none
rs11111173	1.0	0.9766	A	C	C	0.1931	0.102	0.1853	PARPBP	intronic/nc intronic	none	none	NUP37 - nerve tibial; PARPBP - cells - cultured fibroblasts, cells - EBV-transformed lymphocytes, adipose – subcutaneous, thyroid, nerve tibial, artery tibial; RP11-210L7.3 – testis, liver; WASHC3 - esophagus – mucosa, muscle skeletal, skin - sun exposed, skin - not sun exposed, cells - cultured fibroblasts, whole blood, nerve tibial, thyroid, heart - left ventricle, adipose – subcutaneous, esoph…	WASHC3 – testis, artery tibial, adipose – subcutaneous, nerve tibial, cells - cultured fibroblasts, thyroid, muscle skeletal, breast - mammary tissue, colon – transverse, adipose - visceral (omentum), esophagus – muscularis, skin - sun exposed, esophagus – mucosa, artery aorta, stomach, lung, brain – hypothalamus, artery coronary, brain - putamen (basal ganglia), heart - atrial appendage, esophag…	none	none
rs76825149	1.0	0.9766	A	G	G	0.1931	0.107	0.2829	PARPBP	intronic/nc intronic	none	none	NUP37 - nerve tibial, cells - cultured fibroblasts; PARPBP - adipose – subcutaneous, cells - EBV-transformed lymphocytes, cells - cultured fibroblasts, artery tibial, colon – sigmoid, thyroid; RP11-210L7.3 – testis, liver; WASHC3 - esophagus – mucosa, muscle – skeletal, skin - sun exposed, skin - not sun exposed, cells - cultured fibroblasts, nerve tibial, whole blood, thyroid, heart - left ventr…	WASHC3 – testis, artery tibial, adipose – subcutaneous, nerve tibial, cells - cultured fibroblasts, thyroid, muscle skeletal, breast - mammary tissue, colon – transverse, adipose - visceral (omentum), esophagus – muscularis, skin - sun exposed, esophagus – mucosa, artery aorta, stomach, lung, brain – hypothalamus, artery coronary, brain - putamen (basal ganglia), heart - atrial appendage, esophag…	none	none
rs17438571	1.0	0.9766	A	G	G	0.1931	0.104	0.1853	PARPBP	intronic/nc intronic	none	none	NUP37 - nerve tibial; PARPBP - cells - cultured fibroblasts, cells - EBV-transformed lymphocytes, adipose – subcutaneous, thyroid, nerve tibial, artery tibial; RP11-210L7.3 – testis, liver; WASHC3 - esophagus – mucosa, muscle skeletal, skin - sun exposed, skin - not sun exposed, cells - cultured fibroblasts, whole blood, nerve tibial, thyroid, heart - left ventricle, adipose – subcutaneous, esoph…	WASHC3 – testis, artery tibial, adipose – subcutaneous, nerve tibial, cells - cultured fibroblasts, thyroid, muscle skeletal, breast - mammary tissue, colon – transverse, adipose - visceral (omentum), esophagus – muscularis, skin - sun exposed, esophagus – mucosa, artery aorta, stomach, lung, brain – hypothalamus, artery coronary, brain - putamen (basal ganglia), heart - atrial appendage, esophag…	none	none
rs11111196	1.0	0.9766	T	A	A	0.1931	0.104	0.1868	PARPBP	intronic/nc intronic	none	none	NUP37 - nerve tibial; PARPBP - cells - cultured fibroblasts, cells - EBV-transformed lymphocytes, adipose – subcutaneous, thyroid, nerve tibial, artery tibial; RP11-210L7.3 – testis, liver; WASHC3 - esophagus – mucosa, muscle skeletal, skin - sun exposed, skin - not sun exposed, cells - cultured fibroblasts, whole blood, nerve tibial, thyroid, heart - left ventricle, adipose – subcutaneous, esoph…	WASHC3 – testis, artery tibial, adipose – subcutaneous, nerve tibial, cells - cultured fibroblasts, thyroid, muscle skeletal, breast - mammary tissue, colon – transverse, adipose - visceral (omentum), esophagus – muscularis, skin - sun exposed, esophagus – mucosa, artery aorta, stomach, lung, brain – hypothalamus, artery coronary, brain - putamen (basal ganglia), heart - atrial appendage, esophag…	none	none
rs11111197	1.0	0.9766	C	T	T	0.1931	0.104	0.1861	PARPBP	intronic/nc intronic	none	none	NUP37 - nerve tibial; PARPBP - cells - cultured fibroblasts, cells - EBV-transformed lymphocytes, adipose – subcutaneous, thyroid, nerve tibial, artery tibial; RP11-210L7.3 – testis, liver; WASHC3 - esophagus – mucosa, muscle skeletal, skin - sun exposed, skin - not sun exposed, cells - cultured fibroblasts, whole blood, nerve tibial, thyroid, heart - left ventricle, adipose – subcutaneous, esoph…	WASHC3 – testis, artery tibial, adipose – subcutaneous, nerve tibial, cells - cultured fibroblasts, thyroid, muscle skeletal, breast - mammary tissue, colon – transverse, adipose - visceral (omentum), esophagus – muscularis, skin - sun exposed, esophagus – mucosa, artery aorta, stomach, lung, brain – hypothalamus, artery coronary, brain - putamen (basal ganglia), heart - atrial appendage, esophag…	none	none
rs75162381	0.9921	0.9766	A	G	G	0.1955	0.102	0.1846	NUP37	intronic/nc intronic	none	none	NUP37 - nerve tibial; PARPBP - cells - cultured fibroblasts, cells - EBV-transformed lymphocytes, adipose – subcutaneous, thyroid, nerve tibial, artery tibial; RP11-210L7.3 – testis, liver; WASHC3 - esophagus – mucosa, muscle skeletal, skin - sun exposed, skin - not sun exposed, cells - cultured fibroblasts, whole blood, nerve tibial, thyroid, heart - left ventricle, adipose – subcutaneous, esoph…	WASHC3 – testis, artery tibial, adipose – subcutaneous, nerve tibial, cells - cultured fibroblasts, thyroid, muscle skeletal, breast - mammary tissue, colon – transverse, adipose - visceral (omentum), esophagus – muscularis, skin - sun exposed, esophagus – mucosa, artery aorta, stomach, lung, brain – hypothalamus, artery coronary, brain - putamen (basal ganglia), heart - atrial appendage, esophag…	none	none
rs17528053	0.9921	0.9766	A	T	T	0.1955	0.101	0.1710	WASHC3	intronic/nc intronic	none	none	NUP37 - nerve tibial; PARPBP - cells - cultured fibroblasts, cells - EBV-transformed lymphocytes, adipose – subcutaneous, thyroid, nerve tibial, artery tibial; RP11-210L7.3 – testis, liver; WASHC3 - esophagus – mucosa, muscle skeletal, skin - sun exposed, skin - not sun exposed, cells - cultured fibroblasts, whole blood, nerve tibial, thyroid, heart - left ventricle, adipose – subcutaneous, esoph…	WASHC3 – testis, artery tibial, adipose – subcutaneous, nerve tibial, cells - cultured fibroblasts, thyroid, muscle skeletal, breast - mammary tissue, colon – transverse, adipose - visceral (omentum), esophagus – muscularis, skin - sun exposed, esophagus – mucosa, artery aorta, stomach, lung, brain – hypothalamus, artery coronary, brain - putamen (basal ganglia), heart - atrial appendage, esophag…	none	none
rs12424965	0.9921	0.9766	C	G	G	0.1955	0.245	0.2027	PARPBP	intronic/nc intronic	none	none	NUP37 - nerve tibial, colon – transverse, thyroid; PARPBP - adipose – subcutaneous, cells - cultured fibroblasts, cells - EBV-transformed lymphocytes, thyroid;RP11-210L7.3 - testis, liver; WASHC3 - esophagus – mucosa, skin - sun exposed, muscle skeletal, skin - not sun exposed, nerve tibial, cells - cultured fibroblasts, whole blood, thyroid, heart - left ventricle, stomach, heart - atrial append…	WASHC3 - artery tibial, testis, nerve tibial, adipose – subcutaneous, thyroid, cells - cultured fibroblasts, muscle – skeletal, breast - mammary tissue, adipose - visceral (omentum), colon – transverse, esophagus – muscularis, skin - sun exposed, esophagus – mucosa, artery aorta, lung, stomach, artery coronary, brain - putamen (basal ganglia), brain – hypothalamus, heart - atrial appendage, esoph…	none	none
rs11111134	0.9921	0.9766	T	C	C	0.1955	0.104	0.1982	WASHC3	intronic/nc intronic	none	none	NUP37 - nerve tibial, colon – transverse, thyroid; PARPBP - adipose – subcutaneous, cells - cultured fibroblasts, cells - EBV-transformed lymphocytes, thyroid;RP11-210L7.3 - testis, liver; WASHC3 - esophagus – mucosa, skin - sun exposed, muscle skeletal, skin - not sun exposed, nerve tibial, cells - cultured fibroblasts, whole blood, thyroid, heart - left ventricle, stomach, heart - atrial append…	WASHC3 - artery tibial, testis, nerve tibial, adipose – subcutaneous, thyroid, cells - cultured fibroblasts, muscle – skeletal, breast - mammary tissue, adipose - visceral (omentum), colon – transverse, esophagus – muscularis, skin - sun exposed, esophagus – mucosa, artery aorta, lung, stomach, artery coronary, brain - putamen (basal ganglia), brain – hypothalamus, heart - atrial appendage, esoph…
rs11111212	0.9921	0.9766	A	G	G	0.1955	0.242	0.2035	HELLPAR	non-coding	none	none	NUP37 - nerve tibial, colon – transverse, thyroid; PARPBP - adipose – subcutaneous, cells - cultured fibroblasts, cells - EBV-transformed lymphocytes, thyroid; RP11-210L7.3 - testis, liver; WASHC3 - esophagus – mucosa, skin - sun exposed, muscle skeletal, skin - not sun exposed, nerve tibial, cells - cultured fibroblasts, whole blood, thyroid, heart - left ventricle, stomach, heart - atrial appen…	WASHC3 - artery tibial, nerve tibial, testis, cells - cultured fibroblasts, adipose – subcutaneous, thyroid, breast - mammary tissue, muscle skeletal, colon – transverse, adipose - visceral (omentum), esophagus – muscularis, skin - sun exposed, artery aorta, stomach, brain - putamen (basal ganglia), esophagus – mucosa, lung, brain – hypothalamus, artery coronary, skin - not sun exposed, brain - f…	none	none
rs11111217	0.9921	0.9766	C	T	T	0.1955	0.242	0.2027	HELLPAR	non-coding	none	none	NUP37 - nerve tibial, colon – transverse, thyroid; PARPBP - adipose – subcutaneous, cells - cultured fibroblasts, cells - EBV-transformed lymphocytes, thyroid; RP11-210L7.3 - testis, liver; WASHC3 - esophagus – mucosa, skin - sun exposed, muscle skeletal, skin - not sun exposed, nerve tibial, cells - cultured fibroblasts, whole blood, heart - left ventricle, thyroid, stomach, heart - atrial appen…	WASHC3 - artery tibial; testis; nerve tibial; adipose – subcutaneous; thyroid; cells - cultured fibroblasts; muscle skeletal; breast - mammary tissue; adipose - visceral (omentum), colon – transverse, esophagus – muscularis, artery aorta, skin - sun exposed, stomach, esophagus – mucosa, lung, artery coronary, brain - putamen (basal ganglia), brain – hypothalamus, heart - atrial appendage, esophag…	none	none
rs1858173	0.9843	0.9689	A	C	C	0.1968	0.244	0.2163	HELLPAR	non-coding	none	none	NUP37 - nerve tibial, colon – transverse, thyroid; PARPBP - adipose – subcutaneous, cells - cultured fibroblasts, cells - EBV-transformed lymphocytes, thyroid; RP11-210L7.3 - testis, liver; WASHC3 - esophagus – mucosa, skin - sun exposed, muscle skeletal, skin - not sun exposed, nerve tibial, cells - cultured fibroblasts, whole blood, heart - left ventricle, thyroid, stomach, heart - atrial appen…	WASHC3 - artery tibial, testis, nerve tibial, adipose – subcutaneous, cells - cultured fibroblasts, thyroid, muscle skeletal, breast - mammary tissue, adipose - visceral (omentum), colon – transverse, esophagus – muscularis, esophagus – mucosa, artery aorta, skin - sun exposed, stomach, lung, artery coronary, brain - putamen (basal ganglia), brain – hypothalamus, heart - atrial appendage, esophag…	none	none
rs11111176	1.0	0.9689	G	C	C	0.1918	0.101	0.1725	PARPBP	intronic/nc intronic	none	none	NUP37 - nerve tibial; PARPBP - cells - cultured fibroblasts, cells - EBV-transformed lymphocytes, adipose – subcutaneous, thyroid, nerve tibial, artery tibial; RP11-210L7.3 - testis, liver; WASHC3 - esophagus – mucosa, muscle skeletal, skin - sun exposed, skin - not sun exposed, cells - cultured fibroblasts, whole blood, nerve tibial, thyroid, heart - left ventricle, adipose – subcutaneous, esoph…	WASHC3 - testis, artery tibial, adipose – subcutaneous, nerve tibial, cells - cultured fibroblasts, thyroid, muscle skeletal, breast - mammary tissue, colon – transverse, adipose - visceral (omentum), esophagus – muscularis, skin - sun exposed, esophagus – mucosa, artery aorta, stomach, lung, brain – hypothalamus, artery coronary, brain - putamen (basal ganglia), heart - atrial appendage, esophag…	none	none
rs2002134	1.0	0.9689	A	T	T	0.1918	0.101	0.1778	PARPBP	intronic/nc intronic	none	none	NUP37 - nerve tibial; PARPBP - cells - cultured fibroblasts, cells - EBV-transformed lymphocytes, adipose – subcutaneous, thyroid, nerve tibial, artery tibial; RP11-210L7.3 - testis, liver; WASHC3 - esophagus – mucosa, muscle skeletal, skin - sun exposed, skin - not sun exposed, cells - cultured fibroblasts, whole blood, nerve tibial, thyroid, heart - left ventricle, adipose – subcutaneous, esoph…	WASHC3 - testis, artery tibial, adipose – subcutaneous, nerve tibial, cells - cultured fibroblasts, thyroid, muscle skeletal, breast - mammary tissue, colon – transverse, adipose - visceral (omentum), esophagus – muscularis, skin - sun exposed, esophagus – mucosa, artery aorta, stomach, lung, brain – hypothalamus, artery coronary, brain - putamen (basal ganglia), heart - atrial appendage, esophag…	none	none
rs11111183	1.0	0.9689	C	T	T	0.1918	0.102	0.1732	PARPBP	intronic/nc intronic	none	none	NUP37 - nerve tibial; PARPBP - cells - cultured fibroblasts, cells - EBV-transformed lymphocytes, adipose – subcutaneous, thyroid, nerve tibial, artery tibial, testis; RP11-210L7.3 - testis, liver; WASHC3 - esophagus – mucosa, muscle skeletal, skin - sun exposed, skin - not sun exposed, cells - cultured fibroblasts, whole blood, nerve tibial, thyroid, heart - left ventricle, adipose – subcutaneou…	WASHC3 - testis, artery tibial, adipose – subcutaneous, nerve tibial, cells - cultured fibroblasts, thyroid, muscle skeletal, breast - mammary tissue, colon – transverse, adipose - visceral (omentum), esophagus – muscularis, skin - sun exposed, esophagus – mucosa, artery aorta, stomach, lung, brain – hypothalamus, artery coronary, brain - putamen (basal ganglia), heart - atrial appendage, esophag…	none	none
rs11111192	1.0	0.9689	T	A	A	0.1918	0.101	0.1725	PARPBP	intronic/nc intronic	none	none	NUP37 - nerve tibial; PARPBP - cells - cultured fibroblasts, cells - EBV-transformed lymphocytes, adipose – subcutaneous, thyroid, nerve tibial, artery tibial; RP11-210L7.3 - testis, liver; WASHC3 - esophagus – mucosa, muscle skeletal, skin - sun exposed, skin - not sun exposed, cells - cultured fibroblasts, whole blood, nerve tibial, thyroid, heart - left ventricle, adipose – subcutaneous, esoph…	WASHC3 - testis, artery tibial, adipose – subcutaneous, nerve tibial, cells - cultured fibroblasts, thyroid, muscle skeletal, breast - mammary tissue, colon – transverse, adipose - visceral (omentum), esophagus – muscularis, skin - sun exposed, esophagus – mucosa, artery aorta, stomach, lung, brain – hypothalamus, artery coronary, brain - putamen (basal ganglia), heart - atrial appendage, esophag…	none	none
rs7308354	1.0	0.9689	A	G	G	0.1918	0.102	0.1732	PARPBP	intronic/nc intronic	none	none	NUP37 - nerve tibial; PARPBP - cells - cultured fibroblasts, cells - EBV-transformed lymphocytes, adipose – subcutaneous, thyroid, nerve tibial, artery tibial; RP11-210L7.3 - testis, liver; WASHC3 - esophagus – mucosa, muscle skeletal, skin - sun exposed, skin - not sun exposed, cells - cultured fibroblasts, whole blood, nerve tibial, thyroid, heart - left ventricle, adipose – subcutaneous, esoph…	WASHC3 - testis, artery tibial, adipose – subcutaneous, nerve tibial, cells - cultured fibroblasts, thyroid, muscle skeletal, breast - mammary tissue, colon – transverse, adipose - visceral (omentum), esophagus – muscularis, skin - sun exposed, esophagus – mucosa, artery aorta, stomach, lung, brain – hypothalamus, artery coronary, brain - putamen (basal ganglia), heart - atrial appendage, esophag…	none	none
rs7310495	1.0	0.9689	A	G	G	0.1918	0.102	0.1740	PARPBP	intronic/nc intronic	none	none	NUP37 - nerve tibial; PARPBP - cells - cultured fibroblasts, adipose – subcutaneous, cells - ebv-transformed lymphocytes, thyroid, artery tibial; RP11-210L7.3 - testis, liver; WASHC3 - esophagus – mucosa, muscle skeletal, skin - sun exposed, skin - not sun exposed, cells - cultured fibroblasts, nerve tibial, whole blood, thyroid, heart - left ventricle, esophagus – muscularis, stomach, adipose – …	WASHC3 - testis, artery tibial, adipose – subcutaneous, nerve tibial, cells - cultured fibroblasts, thyroid, muscle skeletal, breast - mammary tissue, colon – transverse, adipose - visceral (omentum), esophagus – muscularis, skin - sun exposed, esophagus – mucosa, artery aorta, stomach, lung, brain – hypothalamus, artery coronary, brain - putamen (basal ganglia), heart - atrial appendage, esophag…	none	none
rs11111205	1.0	0.9689	T	A	A	0.1918	0.102	0.1747	HELLPAR	non-coding	none	none	NUP37 - nerve tibial, thyroid; PARPBP - cells - cultured fibroblasts, adipose – subcutaneous, cells - EBV-transformed lymphocytes, thyroid, artery tibial, esophagus – muscularis; RP11-210L7.3 - testis, liver; WASHC3 - esophagus – mucosa, muscle skeletal, skin - sun exposed, skin - not sun exposed, cells - cultured fibroblasts, nerve tibial, whole blood, thyroid, heart - left ventricle, esophagus …	WASHC3 - testis, artery tibial, adipose – subcutaneous, nerve tibial, cells - cultured fibroblasts, thyroid, breast - mammary tissue, muscle skeletal, colon – transverse, adipose - visceral (omentum), esophagus – muscularis, skin - sun exposed, esophagus – mucosa, artery aorta, stomach, lung, heart - atrial appendage, artery coronary, esophagus - gastroesophageal junction, brain – hypothalamus, b…	none	none
rs12371328	1.0	0.9689	C	T	T	0.1918	0.101	0.1725	HELLPAR	non-coding	none	none	NUP37 - nerve tibial, thyroid; PARPBP - cells - cultured fibroblasts, adipose – subcutaneous, cells - EBV-transformed lymphocytes, thyroid, artery tibial, esophagus – muscularis; RP11-210L7.3 - testis, liver; WASHC3 - esophagus – mucosa, muscle skeletal, skin - sun exposed, skin - not sun exposed, cells - cultured fibroblasts, nerve tibial, whole blood, thyroid, heart - left ventricle, esophagus …	WASHC3 - testis, artery tibial, adipose – subcutaneous, nerve tibial, cells - cultured fibroblasts, thyroid, breast - mammary tissue, muscle skeletal, colon – transverse, adipose - visceral (omentum), esophagus – muscularis, skin - sun exposed, esophagus – mucosa, artery aorta, stomach, lung, heart - atrial appendage, artery coronary, esophagus - gastroesophageal junction, brain – hypothalamus, b…	none	none
rs12369025	1.0	0.9689	A	G	G	0.1918	0.101	0.1740	HELLPAR	non-coding	none	none	NUP37 - nerve tibial; PARPBP - cells - cultured fibroblasts, cells - EBV-transformed lymphocytes, adipose – subcutaneous, thyroid, artery tibial, nerve tibial; RP11 – 210L7.3 – testis, liver; WASHC3 - esophagus – mucosa, muscle – skeletal, skin - sun exposed, skin - not sun exposed, cells - cultured fibroblasts, nerve tibial, whole blood, thyroid, heart - left ventricle, adipose – subcutaneous, e…	WASHC3 - testis, artery tibial, adipose subcutaneous, nerve tibial, cells - cultured fibroblasts, thyroid, muscle skeletal, breast - mammary tissue, colon – transverse, adipose - visceral (Omentum), esophagus – muscularis, skin - sun exposed, esophagus – mucosa, artery – aorta, stomach, lung, artery coronary, brain – Hypothalamus, brain - Putamen (basal ganglia), heart - Atrial Appendage, esophag…	none	none
rs77121786	0.9921	0.9688	T	G	G	0.1943	0.104	0.1876	WASHC3	intronic/nc intronic	none	none	NUP37 - nerve tibial; PARPBP - cells - cultured fibroblasts, cells - EBV-transformed lymphocytes, adipose – subcutaneous, thyroid, artery tibial, nerve tibial; RP11 – 210L7.3 – testis, liver; WASHC3 - esophagus – mucosa, muscle – skeletal, skin - sun exposed, skin - not sun exposed, cells - cultured fibroblasts, nerve tibial, whole blood, thyroid, heart - left ventricle, adipose – subcutaneous, e…	WASHC3 - testis, artery tibial, adipose subcutaneous, nerve tibial, cells - cultured fibroblasts, thyroid, muscle skeletal, breast - mammary tissue, colon – transverse, adipose - visceral (Omentum), esophagus – muscularis, skin - sun exposed, esophagus – mucosa, artery – aorta, stomach, lung, artery coronary, brain – Hypothalamus, brain - Putamen (basal ganglia), heart - Atrial Appendage, esophag…	none	none
rs11111170	0.9921	0.9542	C	T	T	0.2017	0.249	0.3238	PARPBP	intronic/5up/nc intronic	none	none	IGF1 – testis; NUP37 - nerve tibial; PARPBP - cells - cultured fibroblasts, adipose – subcutaneous, cells - EBV-transformed lymphocytes, thyroid, artery tibial; RP11-210L7.3 – testis, liver; WASHC3 - esophagus – mucosa, skin - sun exposed, muscle – skeletal, skin - not sun exposed, nerve – tibial, whole blood, stomach, cells - cultured fibroblasts, thyroid, heart - left ventricle, esophagus – mus…	WASHC3 – testis, artery – tibial, nerve – tibial, adipose – subcutaneous, thyroid, cells - cultured fibroblasts, breast - mammary tissue, muscle – skeletal, adipose - visceral (Omentum), colon – transverse, esophagus – muscularis, lung, stomach, artery – aorta, skin - sun exposed, esophagus – mucosa, artery – coronary, brain – hypothalamus, esophagus - gastroesophageal junction, adrenal gland, sk…	none	none
rs77449222	0.9921	0.9542	T	C	C	0.2017	0.245	0.3169	PARPBP	intronic/5up/nc intronic	none	none	IGF1 – testis; NUP37 - nerve tibial; PARPBP - cells - cultured fibroblasts, adipose – subcutaneous, cells - EBV-transformed lymphocytes, thyroid, artery tibial; RP11-210L7.3 – testis, liver; WASHC3 - esophagus – mucosa, skin - sun exposed, muscle – skeletal, skin - not sun exposed, nerve – tibial, whole blood, stomach, cells - cultured fibroblasts, thyroid, heart - left ventricle, esophagus – mus…	WASHC3 – testis, artery – tibial, nerve – tibial, adipose – subcutaneous, thyroid, cells - cultured fibroblasts, breast - mammary tissue, muscle – skeletal, adipose - visceral (Omentum), colon – transverse, esophagus – muscularis, lung, stomach, artery – aorta, skin - sun exposed, esophagus – mucosa, artery – coronary, brain – hypothalamus, esophagus - gastroesophageal junction, adrenal gland, sk…	none	none
rs2036771	0.9921	0.9542	G	A	A	0.2017	0.245	0.3177	PARPBP	5UTR/coding syn/non-coding	none	none	IGF1 – testis; NUP37 - nerve tibial; PARPBP - cells - cultured fibroblasts, adipose – subcutaneous, cells - EBV-transformed lymphocytes, thyroid, artery tibial; RP11-210L7.3 – testis, liver; WASHC3 - esophagus – mucosa, skin - sun exposed, muscle – skeletal, skin - not sun exposed, nerve – tibial, whole blood, stomach, cells - cultured fibroblasts, thyroid, heart - left ventricle, esophagus – mus…	WASHC3 – testis, artery – tibial, nerve – tibial, adipose – subcutaneous, thyroid, cells - cultured fibroblasts, breast - mammary tissue, muscle – skeletal, adipose - visceral (Omentum), colon – transverse, esophagus – muscularis, lung, stomach, artery – aorta, skin - sun exposed, esophagus – mucosa, artery – coronary, brain – hypothalamus, esophagus - gastroesophageal junction, adrenal gland, sk…	none	none
rs60169308	0.9921	0.9542	G	T	T	0.2017	0.249	0.3238	PARPBP	intronic/nc intronic	none	none	IGF1 – testis; NUP37 - nerve tibial; PARPBP - cells - cultured fibroblasts, adipose – subcutaneous, cells - EBV-transformed lymphocytes, thyroid, artery tibial; RP11-210L7.3 – testis, liver; WASHC3 - esophagus – mucosa, skin - sun exposed, muscle – skeletal, skin - not sun exposed, nerve – tibial, whole blood, stomach, cells - cultured fibroblasts, thyroid, heart - left ventricle, esophagus – mus…	WASHC3 – testis, artery – tibial, nerve – tibial, adipose – subcutaneous, thyroid, cells - cultured fibroblasts, breast - mammary tissue, muscle – skeletal, adipose - visceral (Omentum), colon – transverse, esophagus – muscularis, lung, stomach, artery – aorta, skin - sun exposed, esophagus – mucosa, artery – coronary, brain – hypothalamus, esophagus - gastroesophageal junction, adrenal gland, sk…	none	none
rs10128915	0.9921	0.9542	T	C	C	0.2017	0.249	0.4130	PARPBP	intronic/nc intronic	none	none	IGF1 – testis; NUP37 - nerve tibial, adipose-subcutaneous; PARPBP - cells - cultured fibroblasts, adipose – subcutaneous, cells - EBV-transformed lymphocytes, artery tibial; RP11-210L7.3 – testis, liver; WASHC3 - esophagus – mucosa, skin - sun exposed, muscle – skeletal, skin - not sun exposed, nerve – tibial, whole blood, stomach, cells - cultured fibroblasts, thyroid, heart - left ventricle, es…	WASHC3 – testis, artery – tibial, nerve – tibial, adipose – subcutaneous, thyroid, cells - cultured fibroblasts, breast - mammary tissue, muscle – skeletal, adipose - visceral (Omentum), colon – transverse, esophagus – muscularis, lung, stomach, artery – aorta, skin - sun exposed, esophagus – mucosa, artery – coronary, brain – hypothalamus, esophagus - gastroesophageal junction, adrenal gland, sk…	none	none
rs58071346	0.9921	0.9542	T	C	C	0.2017	0.251	0.3230	PARPBP	intronic/nc intronic	none	none	IGF1 – testis; NUP37 - nerve tibial; PARPBP - cells - cultured fibroblasts, adipose – subcutaneous, cells - EBV-transformed lymphocytes, thyroid, artery tibial; RP11-210L7.3 – testis, liver; WASHC3 - esophagus – mucosa, skin - sun exposed, muscle – skeletal, skin - not sun exposed, nerve – tibial, whole blood, stomach, cells - cultured fibroblasts, thyroid, heart - left ventricle, esophagus – mus…	WASHC3 – testis, artery – tibial, nerve – tibial, adipose – subcutaneous, thyroid, cells - cultured fibroblasts, breast - mammary tissue, muscle – skeletal, adipose - visceral (Omentum), colon – transverse, esophagus – muscularis, lung, stomach, artery – aorta, skin - sun exposed, esophagus – mucosa, artery – coronary, brain – hypothalamus, esophagus - gastroesophageal junction, adrenal gland, sk…	none	none
rs11111174	0.9921	0.9542	C	G	G	0.2017	0.249	0.3238	PARPBP	intronic/nc intronic	none	none	IGF1 – testis; NUP37 - nerve tibial; PARPBP - cells - cultured fibroblasts, adipose – subcutaneous, cells - EBV-transformed lymphocytes, thyroid, artery tibial; RP11-210L7.3 – testis, liver; WASHC3 - esophagus – mucosa, skin - sun exposed, muscle – skeletal, skin - not sun exposed, nerve – tibial, whole blood, stomach, cells - cultured fibroblasts, thyroid, heart - left ventricle, esophagus – mus…	WASHC3 – testis, artery – tibial, nerve – tibial, adipose – subcutaneous, thyroid, cells - cultured fibroblasts, breast - mammary tissue, muscle – skeletal, adipose - visceral (Omentum), colon – transverse, esophagus – muscularis, lung, stomach, artery – aorta, skin - sun exposed, esophagus – mucosa, artery – coronary, brain – hypothalamus, esophagus - gastroesophageal junction, adrenal gland, sk…	none	none
rs11111175	0.9921	0.9542	G	C	C	0.2017	0.249	0.3154	PARPBP	intronic/nc intronic	none	none	IGF1 – testis; NUP37 - nerve tibial, thyroid; PARPBP - cells - cultured fibroblasts, adipose – subcutaneous, cells - EBV-transformed lymphocytes, thyroid, artery tibial; RP11-210L7.3 – testis, liver; WASHC3 - esophagus – mucosa, skin - sun exposed, muscle – skeletal, skin - not sun exposed, nerve – tibial, whole blood, stomach, cells - cultured fibroblasts, thyroid, heart - left ventricle, esopha…	WASHC3 – testis, artery – tibial, nerve – tibial, adipose – subcutaneous, thyroid, cells - cultured fibroblasts, breast - mammary tissue, muscle – skeletal, adipose - visceral (Omentum), colon – transverse, esophagus – muscularis, lung, stomach, artery – aorta, skin - sun exposed, esophagus – mucosa, artery – coronary, brain – hypothalamus, esophagus - gastroesophageal junction, adrenal gland, sk…	none	none
rs7974107	0.9921	0.9542	A	C	C	0.2017	0.249	0.3283	PARPBP	intronic/nc intronic	none	none	IGF1 – testis; NUP37 - nerve tibial; PARPBP - cells - cultured fibroblasts, adipose – subcutaneous, cells - EBV-transformed lymphocytes, thyroid, artery tibial; RP11-210L7.3 – testis, liver; WASHC3 - esophagus – mucosa, skin - sun exposed, muscle – skeletal, skin - not sun exposed, nerve – tibial, whole blood, stomach, cells - cultured fibroblasts, thyroid, heart - left ventricle, esophagus – mus…	WASHC3 – testis, artery – tibial, nerve – tibial, adipose – subcutaneous, thyroid, cells - cultured fibroblasts, breast - mammary tissue, muscle – skeletal, adipose - visceral (Omentum), colon – transverse, esophagus – muscularis, lung, stomach, artery – aorta, skin - sun exposed, esophagus – mucosa, artery – coronary, brain – hypothalamus, esophagus - gastroesophageal junction, adrenal gland, sk…	none	none
rs138234608	0.9921	0.9542	T	A	A	0.2017	0.245	0.3230	PARPBP	intronic/nc intronic	none	none	N/A	N/A	N/A	N/A
rs55772007	0.9921	0.9542	A	G	G	0.2017	0.249	0.3238	PARPBP	coding syn/nc intronic/intronic/3UTR/non-coding	none	none	IGF1 – testis; NUP37 - nerve tibial; PARPBP - cells - cultured fibroblasts, adipose – subcutaneous, cells - EBV-transformed lymphocytes, thyroid, artery tibial; RP11-210L7.3 – testis, liver; WASHC3 - esophagus – mucosa, skin - sun exposed, muscle – skeletal, skin - not sun exposed, nerve – tibial, whole blood, stomach, cells - cultured fibroblasts, thyroid, heart - left ventricle, esophagus – mus…	WASHC3 – testis, artery – tibial, nerve – tibial, adipose – subcutaneous, thyroid, cells - cultured fibroblasts, breast - mammary tissue, muscle – skeletal, adipose - visceral (Omentum), colon – transverse, esophagus – muscularis, lung, stomach, artery – aorta, skin - sun exposed, esophagus – mucosa, artery – coronary, brain – hypothalamus, esophagus - gastroesophageal junction, adrenal gland, sk…	none	none
rs11111182	0.9921	0.9542	G	A	A	0.2017	0.249	0.3238	PARPBP	intronic/nc intronic	none	none	IGF1 – testis; NUP37 - nerve tibial; PARPBP - cells - cultured fibroblasts, adipose – subcutaneous, cells - EBV-transformed lymphocytes, thyroid; RP11-210L7.3 – testis, liver; WASHC3 - esophagus – mucosa, skin - sun exposed, muscle – skeletal, skin - not sun exposed, nerve – tibial, whole blood, stomach, cells - cultured fibroblasts, thyroid, heart - left ventricle, esophagus – muscularis, heart …	WASHC3 – testis, artery – tibial, nerve – tibial, adipose – subcutaneous, thyroid, cells - cultured fibroblasts, breast - mammary tissue, muscle – skeletal, adipose - visceral (Omentum), colon – transverse, esophagus – muscularis, lung, stomach, artery – aorta, skin - sun exposed, esophagus – mucosa, artery – coronary, brain – hypothalamus, esophagus - gastroesophageal junction, adrenal gland, sk…	none	none
rs2102476	0.9921	0.9542	G	T	T	0.2017	0.254	0.4213	PARPBP	nc intronic/non-coding/intronic	none	none	NUP37 - nerve – tibial, adipose – subcutaneous; PARPBP - cells - cultured fibroblasts, adipose – subcutaneous, cells - EBV-transformed lymphocytes, artery – tibial, thyroid; RP11-210L7.3 - testis, liver; WASHC3 - esophagus – mucosa, skin - sun exposed, muscle – skeletal, skin - not sun exposed, nerve – tibial, whole blood, thyroid, stomach, cells - cultured fibroblasts, heart - left ventricle, es…	WASHC3 - artery – tibial, testis, nerve – tibial, adipose – subcutaneous, thyroid, cells - cultured fibroblasts, muscle – skeletal, breast - mammary tissue, colon – transverse, adipose - visceral (omentum), lung, esophagus – muscularis, skin - sun exposed, stomach, artery – aorta, esophagus – mucosa, artery – coronary, esophagus - gastroesophageal junction, brain – hypothalamus, brain - putamen (…	none	none
rs7959191	0.9921	0.9542	A	G	G	0.2017	0.254	0.4206	PARPBP	intronic/3down/nc intronic	none	none	NUP37 - nerve – tibial, adipose – subcutaneous; PARPBP - cells - cultured fibroblasts, adipose – subcutaneous, cells - EBV-transformed lymphocytes, artery – tibial, thyroid; RP11-210L7.3 - testis, liver; WASHC3 - esophagus – mucosa, skin - sun exposed, muscle – skeletal, skin - not sun exposed, nerve – tibial, whole blood, thyroid, stomach, cells - cultured fibroblasts, heart - left ventricle, es…	WASHC3 - artery – tibial, testis, nerve – tibial, adipose – subcutaneous, thyroid, cells - cultured fibroblasts, muscle – skeletal, breast - mammary tissue, colon – transverse, adipose - visceral (omentum), lung, esophagus – muscularis, skin - sun exposed, stomach, artery – aorta, esophagus – mucosa, artery – coronary, esophagus - gastroesophageal junction, brain – hypothalamus, brain - putamen (…	none	none
rs12308006	0.9921	0.9542	T	C	C	0.2017	0.255	0.4213	PARPBP	intronic/3down/nc intronic	none	none	NUP37 - nerve – tibial, adipose – subcutaneous; PARPBP - cells - cultured fibroblasts, adipose – subcutaneous, cells - EBV-transformed lymphocytes, artery – tibial, thyroid; RP11-210L7.3 - testis, liver; WASHC3 - esophagus – mucosa, skin - sun exposed, muscle – skeletal, skin - not sun exposed, nerve – tibial, whole blood, thyroid, stomach, cells - cultured fibroblasts, heart - left ventricle, es…	WASHC3 - artery – tibial, testis, nerve – tibial, adipose – subcutaneous, thyroid, cells - cultured fibroblasts, muscle – skeletal, breast - mammary tissue, colon – transverse, adipose - visceral (omentum), lung, esophagus – muscularis, skin - sun exposed, stomach, artery – aorta, esophagus – mucosa, artery – coronary, esophagus - gastroesophageal junction, brain – hypothalamus, brain - putamen (…	none	none
rs10860841	0.9921	0.9542	G	A	A	0.2017	0.255	0.4198	PARPBP	intronic/nc intronic	none	none	NUP37 - nerve – tibial, adipose – subcutaneous; PARPBP - cells - cultured fibroblasts, adipose – subcutaneous, cells - EBV-transformed lymphocytes, artery – tibial, thyroid; RP11-210L7.3 - testis, liver; WASHC3 - esophagus – mucosa, skin - sun exposed, muscle – skeletal, skin - not sun exposed, nerve – tibial, whole blood, thyroid, stomach, cells - cultured fibroblasts, heart - left ventricle, es…	WASHC3 - artery – tibial, testis, nerve – tibial, adipose – subcutaneous, thyroid, cells - cultured fibroblasts, muscle – skeletal, breast - mammary tissue, colon – transverse, adipose - visceral (omentum), lung, esophagus – muscularis, skin - sun exposed, stomach, artery – aorta, esophagus – mucosa, artery – coronary, esophagus - gastroesophageal junction, brain – hypothalamus, brain - putamen (…	none	none
rs11111187	0.9921	0.9542	A	G	G	0.2017	0.256	0.4221	PARPBP	intronic/nc intronic	none	none	IGF1 – testis; NUP37 - nerve tibial, adipose-subcutaneous; PARPBP - cells - cultured fibroblasts, adipose – subcutaneous, cells - EBV-transformed lymphocytes, thyroid, artery tibial; RP11-210L7.3 – testis, liver; WASHC3 - esophagus – mucosa, skin - sun exposed, muscle – skeletal, skin - not sun exposed, nerve – tibial, whole blood, stomach, cells - cultured fibroblasts, thyroid, heart - left vent…	WASHC3 - artery – tibial, testis, nerve – tibial, adipose – subcutaneous, thyroid, cells - cultured fibroblasts, muscle – skeletal, breast - mammary tissue, colon – transverse, adipose - visceral (omentum), lung, esophagus – muscularis, skin - sun exposed, stomach, artery – aorta, esophagus – mucosa, artery – coronary, esophagus - gastroesophageal junction, brain – hypothalamus, brain - putamen (…	none	none
rs937954	0.9921	0.9542	G	C	C	0.2017	0.252	0.3245	PARPBP	intronic/nc intronic	none	none	IGF1 – testis; NUP37 - nerve tibial; PARPBP - cells - cultured fibroblasts, adipose – subcutaneous, cells - EBV-transformed lymphocytes, thyroid, artery tibial; RP11-210L7.3 – testis, liver; WASHC3 - esophagus – mucosa, skin - sun exposed, muscle – skeletal, skin - not sun exposed, nerve – tibial, whole blood, stomach, cells - cultured fibroblasts, thyroid, heart - left ventricle, esophagus – mus…	WASHC3 – testis, artery – tibial, nerve – tibial, adipose – subcutaneous, thyroid, cells - cultured fibroblasts, breast - mammary tissue, muscle – skeletal, adipose - visceral (Omentum), colon – transverse, esophagus – muscularis, lung, stomach, artery – aorta, skin - sun exposed, esophagus – mucosa, artery – coronary, brain – hypothalamus, esophagus - gastroesophageal junction, adrenal gland, sk…	none	none
rs58415082	0.9921	0.9542	C	T	T	0.2017	0.251	0.3238	PARPBP	intronic/nc intronic	none	none	IGF1 – testis; NUP37 - nerve tibial; PARPBP - cells - cultured fibroblasts, adipose – subcutaneous, cells - EBV-transformed lymphocytes, thyroid, artery tibial; RP11-210L7.3 – testis, liver; WASHC3 - esophagus – mucosa, skin - sun exposed, muscle – skeletal, skin - not sun exposed, nerve – tibial, whole blood, stomach, cells - cultured fibroblasts, thyroid, heart - left ventricle, esophagus – mus…	WASHC3 – testis, artery – tibial, nerve – tibial, adipose – subcutaneous, thyroid, cells - cultured fibroblasts, breast - mammary tissue, muscle – skeletal, adipose - visceral (Omentum), colon – transverse, esophagus – muscularis, lung, stomach, artery – aorta, skin - sun exposed, esophagus – mucosa, artery – coronary, brain – hypothalamus, esophagus - gastroesophageal junction, adrenal gland, sk…	none	none
rs12426352	0.9921	0.9542	T	C	C	0.2017	0.256	0.4213	PARPBP	intronic/nc intronic	none	none	IGF1- testis; NUP37 - adipose – subcutaneous, nerve – tibial; PARPBP - adipose – subcutaneous, cells - cultured fibroblasts, cells - EBV-transformed lymphocytes, artery – tibial, thyroid; RP11210L7.3- testis, liver; WASHC3 - esophagus – mucosa, skin - sun exposed, muscle – skeletal, skin - not sun exposed, nerve – tibial, whole blood, cells - cultured fibroblasts, stomach, thyroid, heart - left v…	WASHC3 - artery – tibial, testis, nerve – tibial, adipose – subcutaneous, thyroid, cells - cultured fibroblasts, muscle – skeletal, breast - mammary tissue, colon – transverse, adipose - visceral (omentum), lung, esophagus – muscularis, skin - sun exposed, stomach, artery – aorta, esophagus – mucosa, artery – coronary, esophagus - gastroesophageal junction, brain – hypothalamus, brain - putamen (…	none	none
rs11111194	0.9921	0.9542	T	G	G	0.2017	0.251	0.3245	PARPBP	intronic/nc intronic	none	none	IGF1 – testis; NUP37 - nerve tibial; PARPBP - cells - cultured fibroblasts, adipose – subcutaneous, cells - EBV-transformed lymphocytes, thyroid, artery tibial; RP11-210L7.3 – testis, liver; WASHC3 - esophagus – mucosa, skin - sun exposed, muscle – skeletal, skin - not sun exposed, nerve – tibial, whole blood, stomach, cells - cultured fibroblasts, thyroid, heart - left ventricle, esophagus – mus…	WASHC3 – testis, artery – tibial, nerve – tibial, adipose – subcutaneous, thyroid, cells - cultured fibroblasts, breast - mammary tissue, muscle – skeletal, adipose - visceral (Omentum), colon – transverse, esophagus – muscularis, lung, stomach, artery – aorta, skin - sun exposed, esophagus – mucosa, artery – coronary, brain – hypothalamus, esophagus - gastroesophageal junction, adrenal gland, sk…	none	none
rs1509673	0.9921	0.9542	G	A	A	0.2017	0.251	0.3253	PARPBP	intronic/nc intronic	none	none	IGF1 – testis; NUP37 - nerve tibial, thyroid; PARPBP - cells - cultured fibroblasts, adipose – subcutaneous, cells - EBV-transformed lymphocytes, thyroid, artery tibial; RP11-210L7.3 – testis, liver; WASHC3 - esophagus – mucosa, skin - sun exposed, muscle – skeletal, skin - not sun exposed, nerve – tibial, whole blood, stomach, cells - cultured fibroblasts, thyroid, heart - left ventricle, esopha…	WASHC3 – testis, artery – tibial, nerve – tibial, adipose – subcutaneous, thyroid, cells - cultured fibroblasts, breast - mammary tissue, muscle – skeletal, adipose - visceral (Omentum), colon – transverse, esophagus – muscularis, lung, stomach, artery – aorta, skin - sun exposed, esophagus – mucosa, artery – coronary, brain – hypothalamus, esophagus - gastroesophageal junction, adrenal gland, sk…	none	none
rs1980002	0.9921	0.9542	G	T	T	0.2017	0.252	0.3260	PARPBP	intronic/nc intronic	none	none	IGF1 – testis; NUP37 - nerve tibial, thyroid; PARPBP - cells - cultured fibroblasts, adipose – subcutaneous, cells - EBV-transformed lymphocytes, thyroid; RP11-210L7.3 – testis, liver; WASHC3 - esophagus – mucosa, skin - sun exposed, muscle – skeletal, skin - not sun exposed, nerve – tibial, whole blood, stomach, cells - cultured fibroblasts, thyroid, heart - left ventricle, esophagus – musculari…	WASHC3 – testis, artery – tibial, nerve – tibial, adipose – subcutaneous, thyroid, cells - cultured fibroblasts, breast - mammary tissue, muscle – skeletal, adipose - visceral (Omentum), colon – transverse, esophagus – muscularis, lung, stomach, artery – aorta, skin - sun exposed, esophagus – mucosa, artery – coronary, brain – hypothalamus, esophagus - gastroesophageal junction, adrenal gland, sk…	none	none
rs1858172	0.9921	0.9542	G	A	A	0.2017	0.251	0.3260	PARPBP	intronic/nc intronic	none	none	IGF1 – testis; NUP37 - nerve tibial, thyroid; PARPBP - cells - cultured fibroblasts, adipose – subcutaneous, cells - EBV-transformed lymphocytes, thyroid; RP11-210L7.3 – testis, liver; WASHC3 - esophagus – mucosa, skin - sun exposed, muscle – skeletal, skin - not sun exposed, nerve – tibial, whole blood, stomach, cells - cultured fibroblasts, thyroid, heart - left ventricle, esophagus – musculari…	WASHC3 - testis, artery tibial, nerve – tibial, adipose – subcutaneous, adipose – subcutaneous, thyroid, cells - cultured fibroblasts, cells - cultured fibroblasts, breast - mammary tissue, muscle – skeletal, adipose - visceral (omentum), colon – transverse, esophagus – muscularis, lung, stomach, artery – aorta, skin - sun exposed, esophagus – mucosa, artery – coronary, brain – hypothalamus, esop…	none	none
rs1858170	0.9921	0.9542	G	A	A	0.2017	0.251	0.3260	PARPBP	intronic/nc intronic	none	none	IGF1 – testis; NUP37 - nerve tibial, thyroid; PARPBP - cells - cultured fibroblasts, adipose – subcutaneous, cells - EBV-transformed lymphocytes, thyroid; RP11-210L7.3 – testis, liver; WASHC3 - esophagus – mucosa, skin - sun exposed, muscle – skeletal, skin - not sun exposed, nerve – tibial, whole blood, stomach, cells - cultured fibroblasts, thyroid, heart - left ventricle, esophagus – musculari…	WASHC3 - testis, artery tibial, nerve – tibial, adipose – subcutaneous, adipose – subcutaneous, thyroid, cells - cultured fibroblasts, cells - cultured fibroblasts, breast - mammary tissue, muscle – skeletal, adipose - visceral (omentum), colon – transverse, esophagus – muscularis, lung, stomach, artery – aorta, skin - sun exposed, esophagus – mucosa, artery – coronary, brain – hypothalamus, esop…	none	none
rs10860842	0.9921	0.9542	T	C	C	0.2017	0.255	0.4221	PARPBP	intronic/nc intronic	none	none	IGF1 – testis; NUP37 - nerve tibial, adipose-subcutaneous; PARPBP - cells - cultured fibroblasts, adipose – subcutaneous, cells - EBV-transformed lymphocytes, thyroid, artery tibial; RP11-210L7.3 – testis, liver; WASHC3 - esophagus – mucosa, skin - sun exposed, muscle – skeletal, skin - not sun exposed, nerve – tibial, whole blood, stomach, cells - cultured fibroblasts, thyroid, heart - left vent…	WASHC3 - testis, artery tibial, nerve – tibial, adipose – subcutaneous, adipose – subcutaneous, thyroid, cells - cultured fibroblasts, cells - cultured fibroblasts, breast - mammary tissue, muscle – skeletal, adipose - visceral (omentum), colon – transverse, esophagus – muscularis, lung, stomach, artery – aorta, skin - sun exposed, esophagus – mucosa, artery – coronary, brain – hypothalamus, esop…	none	none
rs11111202	0.9921	0.9542	T	G	G	0.2017	0.251	0.3253	PARPBP	intronic/nc intronic	none	none	IGF1 – testis; NUP37 - nerve tibial, thyroid; PARPBP - cells - cultured fibroblasts, adipose – subcutaneous, cells - EBV-transformed lymphocytes, thyroid; RP11-210L7.3 – testis, liver; WASHC3 - esophagus – mucosa, skin - sun exposed, muscle – skeletal, skin - not sun exposed, nerve – tibial, whole blood, stomach, cells - cultured fibroblasts, thyroid, heart - left ventricle, esophagus – musculari…	WASHC3 - testis, artery tibial, nerve – tibial, adipose – subcutaneous, adipose – subcutaneous, thyroid, cells - cultured fibroblasts, cells - cultured fibroblasts, breast - mammary tissue, muscle – skeletal, adipose - visceral (omentum), colon – transverse, esophagus – muscularis, lung, stomach, artery – aorta, skin - sun exposed, esophagus – mucosa, artery – coronary, brain – hypothalamus, esop…	none	none
rs10860844	0.9921	0.9542	T	A	A	0.2017	0.267	0.4705 (T)	HELLPAR	non-coding	none	none	IGF1 – testis; NUP37 - nerve tibial, adipose-subcutaneous; PARPBP - cells - cultured fibroblasts, adipose – subcutaneous, cells - EBV-transformed lymphocytes, artery-tibial; RP11-210L7.3 – testis, liver; WASHC3 - esophagus – mucosa, skin - sun exposed, muscle – skeletal, skin - not sun exposed, nerve – tibial, whole blood, stomach, cells - cultured fibroblasts, thyroid, heart - left ventricle, es…	WASHC3 - testis, artery – tibial, adipose – subcutaneous, nerve – tibial, cells - cultured fibroblasts, thyroid, muscle – skeletal, breast - mammary tissue, colon – transverse, adipose - visceral (omentum), artery – aorta, lung, esophagus – mucosa, esophagus – muscularis, stomach, skin - sun exposed, esophagus - gastroesophageal junction, artery – coronary, brain – hypothalamus, brain - putamen (…	none	none
rs11111206	0.9921	0.9542	A	G	G	0.2017	0.254	0.4213	HELLPAR	non-coding	none	none	IGF1 – testis; NUP37 - adipose – subcutaneous, nerve – tibial; PARPBP - cells - cultured fibroblasts, adipose – subcutaneous, cells - EBV-transformed lymphocytes, artery tibial; RP11-210L7.3 - testis, liver; WASHC3 - esophagus – mucosa, muscle – skeletal, skin - sun exposed, skin - not sun exposed, nerve – tibial, whole blood, cells - cultured fibroblasts, heart - left ventricle, thyroid, esophag…	WASHC3 - testis, artery – tibial, adipose – subcutaneous, nerve – tibial, cells - cultured fibroblasts, thyroid, muscle – skeletal, breast - mammary tissue, colon – transverse, adipose - visceral (omentum), artery – aorta, lung, esophagus – mucosa, esophagus – muscularis, stomach, skin - sun exposed, esophagus - gastroesophageal junction, artery – coronary, brain – hypothalamus, brain - putamen (…	none	none
rs12371343	0.9921	0.9542	C	G	G	0.2017	0.254	0.4213	HELLPAR	non-coding	none	none	IGF1 – testis; NUP37 - nerve tibial, adipose-subcutaneous; PARPBP - cells - cultured fibroblasts, adipose – subcutaneous, cells - EBV-transformed lymphocytes, artery-tibial; RP11-210L7.3 – testis, liver; WASHC3 - esophagus – mucosa, skin - sun exposed, muscle – skeletal, skin - not sun exposed, nerve – tibial, whole blood, stomach, cells - cultured fibroblasts, thyroid, heart - left ventricle, es…	WASHC3 - testis, artery – tibial, adipose – subcutaneous, nerve – tibial, cells - cultured fibroblasts, thyroid, muscle – skeletal, breast - mammary tissue, colon – transverse, adipose - visceral (omentum), artery – aorta, lung, esophagus – mucosa, esophagus – muscularis, stomach, skin - sun exposed, esophagus - gastroesophageal junction, artery – coronary, brain – hypothalamus, brain - putamen (…	none	none
rs7955558	0.9921	0.9542	G	A	A	0.2017	0.249	0.3238	HELLPAR	non-coding	none	none	N/A	N/A	N/A	N/A
rs11111213	0.9921	0.9542	G	T	T	0.2017	0.249	0.3245	HELLPAR	non-coding	none	none	IGF1 – testis; NUP37 - nerve tibial; PARPBP - cells - cultured fibroblasts, adipose – subcutaneous, cells - EBV-transformed lymphocytes, thyroid, artery tibial; RP11-210L7.3 – testis, liver; WASHC3 - esophagus – mucosa, skin - sun exposed, muscle – skeletal, skin - not sun exposed, nerve – tibial, whole blood, stomach, cells - cultured fibroblasts, thyroid, heart - left ventricle, esophagus – mus…	WASHC3 - testis, artery tibial, nerve – tibial, adipose – subcutaneous, adipose – subcutaneous, thyroid, cells - cultured fibroblasts, cells - cultured fibroblasts, breast - mammary tissue, muscle – skeletal, adipose - visceral (omentum), colon – transverse, esophagus – muscularis, lung, stomach, artery – aorta, skin - sun exposed, esophagus – mucosa, artery – coronary, brain – hypothalamus, esop…	none	none
rs10860848	0.9921	0.9542	G	A	A	0.2017	0.255	0.4380	HELLPAR	non-coding	none	none	NUP37 - nerve tibial; PARPBP - cells - cultured fibroblasts, adipose – subcutaneous, cells - EBV-transformed lymphocytes, artery tibial; RP11-210L7.3 – testis, liver; WASHC3 - esophagus – mucosa, skin - sun exposed, muscle – skeletal, skin - not sun exposed, nerve – tibial, whole blood, stomach, cells - cultured fibroblasts, thyroid, heart - left ventricle, esophagus – muscularis, heart - atrial …	WASHC3 - testis, artery tibial, nerve – tibial, adipose – subcutaneous, adipose – subcutaneous, thyroid, cells - cultured fibroblasts, cells - cultured fibroblasts, breast - mammary tissue, muscle – skeletal, adipose - visceral (omentum), colon – transverse, esophagus – muscularis, lung, stomach, artery – aorta, skin - sun exposed, esophagus – mucosa, artery – coronary, brain – hypothalamus, esop…	none	none
rs7134488	0.9921	0.9542	G	A	A	0.2017	0.255	0.4372	HELLPAR	non-coding	none	none	NUP37 - nerve – tibial; PARPBP - cells - cultured fibroblasts, adipose – subcutaneous, cells - EBV-transformed lymphocytes, artery – tibial; RP11-210L7.3 – testis, liver; WASHC3 - esophagus – mucosa, skin - sun exposed, muscle – skeletal, skin - not sun exposed, nerve – tibial, whole blood, cells - cultured fibroblasts, thyroid, stomach, heart - left ventricle, esophagus – muscularis, adipose – s…	WASHC3 - testis, artery tibial, nerve – tibial, adipose – subcutaneous, adipose – subcutaneous, thyroid, cells - cultured fibroblasts, cells - cultured fibroblasts, breast - mammary tissue, muscle – skeletal, adipose - visceral (omentum), colon – transverse, esophagus – muscularis, lung, stomach, artery – aorta, skin - sun exposed, esophagus – mucosa, artery – coronary, brain – hypothalamus, esop…	none	none
rs76113774	0.9921	0.9542	G	A	A	0.2017	0.255	0.3714	HELLPAR	non-coding	none	none	IGF1 – testis; NUP37 - nerve – tibial, thyroid, cells - cultured fibroblasts, adipose – subcutaneous, cells - EBV-transformed lymphocytes, thyroid, artery – tibial; RP11-210L7.3 - testis, liver; WASHC3 - esophagus – mucosa, skin - sun exposed, muscle – skeletal, skin - not sun exposed, nerve – tibial, whole blood, cells - cultured fibroblasts, thyroid, stomach, heart - left ventricle, esophagus –…	WASHC3 - testis, artery tibial, nerve – tibial, adipose – subcutaneous, adipose – subcutaneous, thyroid, cells - cultured fibroblasts, cells - cultured fibroblasts, breast - mammary tissue, muscle – skeletal, adipose - visceral (omentum), colon – transverse, esophagus – muscularis, lung, stomach, artery – aorta, skin - sun exposed, esophagus – mucosa, artery – coronary, brain – hypothalamus, esop…	none	none
rs17032343	0.9921	0.9542	T	C	C	0.2017	0.254	0.4213	HELLPAR	non-coding	none	none	IGF1 – testis; NUP37 - nerve – tibial, adipose – subcutaneous; PARPBP - adipose – subcutaneous, cells - cultured fibroblasts, cells - EBV-transformed lymphocytes, artery – tibial; RP11-210L7.3 - testis, liver; WASHC3 - esophagus – mucosa, skin - sun exposed, muscle – skeletal, skin - not sun exposed, nerve – tibial, whole blood, cells - cultured fibroblasts, thyroid, stomach, heart - left ventric…	WASHC3 - testis, artery tibial, nerve – tibial, adipose – subcutaneous, adipose – subcutaneous, thyroid, cells - cultured fibroblasts, cells - cultured fibroblasts, breast - mammary tissue, muscle – skeletal, adipose - visceral (omentum), colon – transverse, esophagus – muscularis, lung, stomach, artery – aorta, skin - sun exposed, esophagus – mucosa, artery – coronary, brain – hypothalamus, esop…	none	none
rs144556549	0.9765	0.9461	A	G	G	0.198	0.108	0.2995	PARPBP	intronic/nc intronic	none	none	IGF1 – testis; NUP37 - nerve – tibial; PARPBP - cells - cultured fibroblasts, cells - EBV-transformed lymphocytes, artery – tibial, thyroid, , adipose – subcutaneous; RP11-210L7.3 - testis, liver; WASHC3 - esophagus – mucosa, skin - sun exposed, muscle – skeletal, skin - not sun exposed, nerve – tibial, whole blood, cells - cultured fibroblasts, thyroid, stomach, heart - left ventricle, esophagus…	WASHC3 – testis, artery – tibial, adipose – subcutaneous, nerve – tibial, cells - cultured fibroblasts, thyroid, breast - mammary tissue, muscle – skeletal, colon – transverse, adipose - visceral (omentum), esophagus – muscularis, skin - sun exposed, lung, artery – aorta, esophagus – mucosa, stomach, artery – coronary, esophagus - gastroesophageal junction, brain – hypothalamus, skin - not sun ex…	none	none
rs2373564	0.984	0.9457	A	T	T	0.1931	0.107	0.2300	DRAM1	intronic	none	none	IGF1 – testis; NUP37 - nerve – tibial; PARPBP - cells - cultured fibroblasts, cells - EBV-transformed lymphocytes, artery – tibial, thyroid, , adipose – subcutaneous, nerve tibial; RP11-210L7.3 - testis, liver; WASHC3 - esophagus – mucosa, skin - sun exposed, muscle – skeletal, skin - not sun exposed, nerve – tibial, whole blood, cells - cultured fibroblasts, thyroid, stomach, heart - left ventri…	WASHC3 – testis, artery – tibial, adipose – subcutaneous, nerve – tibial, cells - cultured fibroblasts, breast - mammary tissue, thyroid, muscle – skeletal, colon – transverse, adipose - visceral (omentum), esophagus – muscularis, skin - sun exposed, esophagus – mucosa, artery – aorta, lung, stomach, artery – coronary, heart - atrial appendage, skin - not sun exposed, esophagus - gastroesophageal…	none	none
rs10860846	0.9921	0.9397	T	G	G	0.2042	0.275	0.4244 (T)	HELLPAR	non-coding	none	none	IGF1 – testis; NUP37 - adipose – subcutaneous, nerve – tibial, cells - cultured fibroblasts; PARPBP - adipose – subcutaneous, cells - cultured fibroblasts, cells - EBV-transformed, lymphocytes, colon – sigmoid, artery – tibial; RP11-210L7.3 – testis, liver; WASHC3 - esophagus – mucosa, skin - sun exposed, muscle – skeletal, skin - not sun exposed, nerve – tibial, whole blood, cells - cultured fib…	WASHC3 - testis, artery tibial, nerve – tibial, adipose – subcutaneous, adipose – subcutaneous, thyroid, cells - cultured fibroblasts, cells - cultured fibroblasts, breast - mammary tissue, muscle – skeletal, adipose - visceral (omentum), colon – transverse, esophagus – muscularis, lung, stomach, artery – aorta, skin - sun exposed, esophagus – mucosa, artery – coronary, brain – hypothalamus, esop…	none	none
rs368746845	1.0	0.9381	G	A	A	0.1869	0.098	0.1679	PARPBP	intronic/nc intronic	none	none	NUP37 - nerve – tibial; PARPBP - cells - cultured fibroblasts, adipose – subcutaneous, cells - EBV-transformed lymphocytes, nerve -tibial, thyroid, artery – tibial, testis; RP11-210L7.3 – testis, liver; WASHC3 - esophagus – mucosa, skin - sun exposed, muscle – skeletal, skin - not sun exposed, nerve – tibial, whole blood, cells - cultured fibroblasts, thyroid, stomach, heart - left ventricle, eso…	WASHC3 – testis, artery – tibial, adipose – subcutaneous, nerve – tibial, cells - cultured fibroblasts, thyroid, breast - mammary tissue, muscle – skeletal, colon – transverse, adipose - visceral (omentum), esophagus – muscularis, skin - sun exposed, lung, artery – aorta, esophagus – mucosa, stomach, artery – coronary, esophagus - gastroesophageal junction, brain – hypothalamus, skin - not sun ex…	none	none
rs7973378	1.0	0.8671	A	G	G	0.2203	0.252	0.3230	NUP37	intronic/nc intronic	none	none	IGF1 – testis; NUP37 - nerve – tibial; PARPBP - adipose – subcutaneous, cells - cultured fibroblasts, cells - EBV-transformed lymphocytes, thyroid; RP11-210L7.3 - testis, liver, pancreas; WASHC3 - esophagus – mucosa, muscle – skeletal, skin - sun exposed, skin - not sun exposed, nerve – tibial, whole blood, stomach, thyroid, cells - cultured fibroblasts, heart - left ventricle, heart - atrial app…	WASHC3 - testis, artery – tibial, nerve – tibial, thyroid, adipose – subcutaneous, cells - cultured fibroblasts, breast - mammary tissue, muscle – skeletal, esophagus – muscularis, colon – transverse, adipose - visceral (omentum), skin - sun exposed, lung, artery – coronary, artery – aorta, adrenal gland, stomach, esophagus – mucosa, brain – hypothalamus, esophagus - gastroesophageal junction, ov…	none	none
rs12426078	1.0	0.8671	A	G	G	0.2203	0.252	0.3230	NUP37	intronic/nc intronic	none	none	IGF1 – testis; NUP37 - nerve – tibial; PARPBP - adipose – subcutaneous, cells - cultured fibroblasts, cells - EBV-transformed lymphocytes, thyroid; RP11-210L7.3 - testis, liver, pancreas; WASHC3 - esophagus – mucosa, muscle – skeletal, skin - sun exposed, skin - not sun exposed, nerve – tibial, whole blood, stomach, thyroid, cells - cultured fibroblasts, heart - left ventricle, heart - atrial app…	WASHC3 - testis, artery – tibial, nerve – tibial, thyroid, adipose – subcutaneous, cells - cultured fibroblasts, breast - mammary tissue, muscle – skeletal, esophagus – muscularis, colon – transverse, adipose - visceral (omentum), skin - sun exposed, lung, artery – coronary, artery – aorta, adrenal gland, stomach, esophagus – mucosa, brain – hypothalamus, esophagus - gastroesophageal junction, ov…	none	none
rs7302337	1.0	0.8671	G	A	A	0.2203	0.256	0.4198	NUP37	intronic/nc intronic	none	none	IGF1 – testis; PARPBP - adipose – subcutaneous, cells - cultured fibroblasts, cells - EBV-transformed lymphocytes, thyroid; RP11-210L7.3 - testis, liver, pancreas; WASHC3 - esophagus – mucosa, muscle – skeletal, skin - sun exposed, skin - not sun exposed, nerve – tibial, whole blood, stomach, thyroid, cells - cultured fibroblasts, heart - left ventricle, heart - atrial appendage, artery – tibial,…	WASHC3 - testis, artery – tibial, nerve – tibial, thyroid, adipose – subcutaneous, cells - cultured fibroblasts, breast - mammary tissue, muscle – skeletal, esophagus – muscularis, colon – transverse, adipose - visceral (omentum), skin - sun exposed, lung, artery – coronary, artery – aorta, adrenal gland, stomach, esophagus – mucosa, brain – hypothalamus, esophagus - gastroesophageal junction, ov…	none	none
rs10083092	1.0	0.8671	T	C	C	0.2203	0.258	0.4198	NUP37	intronic/nc intronic	none	none	IGF1 – testis; NUP37 - cells - cultured fibroblasts; PARPBP - cells - cultured fibroblasts, adipose – subcutaneous, cells - EBV-transformed lymphocytes; RP11-210L7.3 - testis, liver, pancreas; WASHC3 - esophagus – mucosa, muscle – skeletal, skin - sun exposed, skin - not sun exposed, nerve – tibial, whole blood, cells - cultured fibroblasts, heart - left ventricle, thyroid, esophagus – muscularis…	WASHC3 – artery – tibial, testis, nerve – tibial, thyroid, adipose – subcutaneous, cells - cultured fibroblasts, breast - mammary tissue, muscle – skeletal, colon – transverse, esophagus – muscularis, skin - sun exposed, adipose - visceral (omentum), esophagus – mucosa, lung, artery – coronary, adrenal gland, brain – hypothalamus, artery – aorta, esophagus - gastroesophageal junction, stomach, sk…	none	none
rs11111153	1.0	0.8671	A	C	C	0.2203	0.258	0.4198	NUP37	intronic/nc intronic	none	none	IGF1 – testis; NUP37 - cells - cultured fibroblasts; PARPBP - cells - cultured fibroblasts, adipose – subcutaneous, cells - EBV-transformed lymphocytes; RP11-210L7.3 - testis, liver, pancreas; WASHC3 - esophagus – mucosa, muscle – skeletal, skin - sun exposed, skin - not sun exposed, nerve – tibial, whole blood, cells - cultured fibroblasts, heart - left ventricle, thyroid, esophagus – muscularis…	WASHC3 – artery – tibial, testis, nerve – tibial, thyroid, adipose – subcutaneous, cells - cultured fibroblasts, breast - mammary tissue, muscle – skeletal, colon – transverse, esophagus – muscularis, skin - sun exposed, adipose - visceral (omentum), esophagus – mucosa, lung, artery – coronary, adrenal gland, brain – hypothalamus, artery – aorta, esophagus - gastroesophageal junction, stomach, sk…	none	none
rs4271440	1.0	0.8671	A	G	G	0.2203	0.252	0.3185	AC079907.1	nc intronic	none	none	IGF1 – testis; PARPBP - adipose – subcutaneous, cells - cultured fibroblasts, cells - EBV-transformed lymphocytes; RP11-210L7.3 - testis, liver, pancreas; WASHC3 - esophagus – mucosa, muscle – skeletal, skin - sun exposed, skin - not sun exposed, nerve – tibial, whole blood, stomach, thyroid, cells - cultured fibroblasts, heart - left ventricle, heart - atrial appendage, artery – tibial, adipose …	WASHC3 – testis, artery – tibial, adipose – subcutaneous, nerve – tibial, cells - cultured fibroblasts, thyroid, breast - mammary tissue, muscle – skeletal, colon – transverse, adipose - visceral (omentum), esophagus – muscularis, skin - sun exposed, lung, artery – aorta, esophagus – mucosa, stomach, artery – coronary, esophagus - gastroesophageal junction, brain – hypothalamus, skin - not sun ex…	none	none
rs10778169	1.0	0.8671	A	C	C	0.2203	0.258	0.4289	WASHC3	intronic/nc intronic	none	none	IGF1 – testis; NUP37 - cells - cultured fibroblasts; PARPBP - cells - cultured fibroblasts, adipose – subcutaneous, cells - EBV-transformed lymphocytes; RP11-210L7.3 - testis, liver, pancreas; WASHC3 - esophagus – mucosa, muscle – skeletal, skin - sun exposed, skin - not sun exposed, nerve – tibial, whole blood, cells - cultured fibroblasts, heart - left ventricle, thyroid, esophagus – muscularis…	WASHC3 – artery – tibial, testis, nerve – tibial, thyroid, adipose – subcutaneous, cells - cultured fibroblasts, breast - mammary tissue, muscle – skeletal, colon – transverse, esophagus – muscularis, skin - sun exposed, adipose - visceral (omentum), esophagus – mucosa, lung, adrenal gland, artery – coronary, brain – hypothalamus, artery – aorta, esophagus - gastroesophageal junction, stomach, sk…	none	none
rs12424647	1.0	0.8671	C	T	T	0.2203	0.258	0.4289	WASHC3	intronic/nc intronic	none	none	IGF1 – testis; NUP37 - cells - cultured fibroblasts; PARPBP - cells - cultured fibroblasts, adipose – subcutaneous, cells - EBV-transformed lymphocytes; RP11-210L7.3 - testis, liver, pancreas; WASHC3 - esophagus – mucosa, muscle – skeletal, skin - sun exposed, skin - not sun exposed, nerve – tibial, whole blood, cells - cultured fibroblasts, heart - left ventricle, thyroid, esophagus – muscularis…	WASHC3 – artery – tibial, testis, nerve – tibial, thyroid, adipose – subcutaneous, cells - cultured fibroblasts, breast - mammary tissue, muscle – skeletal, colon – transverse, esophagus – muscularis, skin - sun exposed, adipose - visceral (omentum), esophagus – mucosa, lung, adrenal gland, artery – coronary, brain – hypothalamus, artery – aorta, esophagus - gastroesophageal junction, stomach, sk…	none	none
rs7314571	1.0	0.8671	A	G	G	0.2203	0.258	0.4289	WASHC3	intronic/nc intronic	none	none	IGF1 – testis; NUP37 - cells - cultured fibroblasts; PARPBP - cells - cultured fibroblasts, adipose – subcutaneous, cells - EBV-transformed lymphocytes; RP11-210L7.3 - testis, liver, pancreas; WASHC3 - esophagus – mucosa, muscle – skeletal, skin - sun exposed, skin - not sun exposed, nerve – tibial, whole blood, cells - cultured fibroblasts, heart - left ventricle, thyroid, esophagus – muscularis…	WASHC3 – artery – tibial, testis, nerve – tibial, thyroid, adipose – subcutaneous, cells - cultured fibroblasts, breast - mammary tissue, muscle – skeletal, colon – transverse, esophagus – muscularis, skin - sun exposed, adipose - visceral (omentum), esophagus – mucosa, lung, adrenal gland, artery – coronary, brain – hypothalamus, artery – aorta, esophagus - gastroesophageal junction, stomach, sk…	none	none
rs7311057	1.0	0.8671	G	T	T	0.2203	0.258	0.4266	WASHC3	intronic/5up/nc intronic	none	none	IGF1 – testis; NUP37 - cells - cultured fibroblasts; PARPBP - cells - cultured fibroblasts, adipose – subcutaneous, cells - EBV-transformed lymphocytes; RP11-210L7.3 - testis, liver, pancreas; WASHC3 - esophagus – mucosa, muscle – skeletal, skin - sun exposed, skin - not sun exposed, nerve – tibial, whole blood, cells - cultured fibroblasts, heart - left ventricle, thyroid, esophagus – muscularis…	WASHC3 – artery – tibial, testis, nerve – tibial, thyroid, adipose – subcutaneous, cells - cultured fibroblasts, breast - mammary tissue, muscle – skeletal, colon – transverse, esophagus – muscularis, skin - sun exposed, adipose - visceral (omentum), esophagus – mucosa, lung, adrenal gland, artery – coronary, brain – hypothalamus, artery – aorta, esophagus - gastroesophageal junction, stomach, sk…	none	none
rs10778168	1.0	0.8671	C	T	T	0.2203	0.256	0.4228	WASHC3	intronic/5up/nc intronic	none	none	IGF1 – testis; NUP37 - cells - cultured fibroblasts; PARPBP - cells - cultured fibroblasts, adipose – subcutaneous, cells - EBV-transformed lymphocytes; RP11-210L7.3 - testis, liver, pancreas; WASHC3 - esophagus – mucosa, muscle – skeletal, skin - sun exposed, skin - not sun exposed, nerve – tibial, whole blood, cells - cultured fibroblasts, heart - left ventricle, thyroid, esophagus – muscularis…	WASHC3 – artery – tibial, testis, nerve – tibial, thyroid, adipose – subcutaneous, cells - cultured fibroblasts, breast - mammary tissue, muscle – skeletal, colon – transverse, esophagus – muscularis, skin - sun exposed, adipose - visceral (omentum), esophagus – mucosa, lung, adrenal gland, artery – coronary, brain – hypothalamus, artery – aorta, esophagus - gastroesophageal junction, stomach, sk…	none	none
rs10778167	1.0	0.8671	C	T	T	0.2203	0.258	0.4289	WASHC3	intronic/5up/nc intronic	none	none	IGF1 – testis; NUP37 - cells - cultured fibroblasts; PARPBP - cells - cultured fibroblasts, adipose – subcutaneous, cells - EBV-transformed lymphocytes; RP11-210L7.3 - testis, liver, pancreas; WASHC3 - esophagus – mucosa, muscle – skeletal, skin - sun exposed, skin - not sun exposed, nerve – tibial, whole blood, cells - cultured fibroblasts, heart - left ventricle, thyroid, esophagus – muscularis…	WASHC3 – artery – tibial, testis, nerve – tibial, thyroid, adipose – subcutaneous, cells - cultured fibroblasts, breast - mammary tissue, muscle – skeletal, colon – transverse, esophagus – muscularis, skin - sun exposed, adipose - visceral (omentum), esophagus – mucosa, lung, adrenal gland, artery – coronary, brain – hypothalamus, artery – aorta, esophagus - gastroesophageal junction, stomach, sk…	none	none
rs10778165	1.0	0.8671	A	C	C	0.2203	0.259	0.4304	WASHC3	intronic/nc intronic	none	none	IGF1 – testis; NUP37 - cells - cultured fibroblasts; PARPBP - cells - cultured fibroblasts, adipose – subcutaneous, cells - EBV-transformed lymphocytes; RP11-210L7.3 - testis, liver, pancreas; WASHC3 - esophagus – mucosa, muscle – skeletal, skin - sun exposed, skin - not sun exposed, nerve – tibial, whole blood, cells - cultured fibroblasts, heart - left ventricle, thyroid, esophagus – muscularis…	WASHC3 – artery – tibial, testis, nerve – tibial, thyroid, adipose – subcutaneous, cells - cultured fibroblasts, breast - mammary tissue, muscle – skeletal, colon – transverse, esophagus – muscularis, skin - sun exposed, adipose - visceral (omentum), esophagus – mucosa, lung, adrenal gland, artery – coronary, brain – hypothalamus, artery – aorta, esophagus - gastroesophageal junction, stomach, sk…	none	none
rs112124845	0.992	0.8657	C	A	A	0.2178	0.259	0.3964	HELLPAR	nc intronic	none	none	N/A	N/A	N/A	N/A
rs12313916	0.9919	0.8594	T	A	A	0.2191	0.256	0.4198	NUP37	intronic/nc intronic	none	none	IGF1 – testis; NUP37 - cells - cultured fibroblasts; PARPBP - cells - cultured fibroblasts, adipose – subcutaneous, cells - EBV-transformed lymphocytes; RP11-210L7.3 - testis, liver, pancreas; WASHC3 - esophagus – mucosa, muscle – skeletal, skin - sun exposed, skin - not sun exposed, nerve – tibial, whole blood, cells - cultured fibroblasts, heart - left ventricle, thyroid, esophagus – muscularis…	WASHC3 – artery – tibial, testis, nerve – tibial, thyroid, adipose – subcutaneous, cells - cultured fibroblasts, breast - mammary tissue, muscle – skeletal, colon – transverse, esophagus – muscularis, skin - sun exposed, adipose - visceral (omentum), esophagus – mucosa, lung, adrenal gland, artery – coronary, brain – hypothalamus, artery – aorta, esophagus - gastroesophageal junction, stomach, sk…	none	none
rs7133417	0.9919	0.8594	C	T	T	0.2191	0.256	0.4183	NUP37	intronic/nc intronic	none	none	IGF1 – testis; NUP37 - cells - cultured fibroblasts; PARPBP - cells - cultured fibroblasts, adipose – subcutaneous, cells - EBV-transformed lymphocytes; RP11-210L7.3 - testis, liver, pancreas; WASHC3 - esophagus – mucosa, muscle – skeletal, skin - sun exposed, skin - not sun exposed, nerve – tibial, whole blood, cells - cultured fibroblasts, heart - left ventricle, thyroid, esophagus – muscularis…	WASHC3 – artery – tibial, testis, nerve – tibial, thyroid, adipose – subcutaneous, cells - cultured fibroblasts, breast - mammary tissue, muscle – skeletal, colon – transverse, esophagus – muscularis, skin - sun exposed, adipose - visceral (omentum), esophagus – mucosa, lung, adrenal gland, artery – coronary, brain – hypothalamus, artery – aorta, esophagus - gastroesophageal junction, stomach, sk…	none	none
rs66521551	0.9919	0.8594	C	T	T	0.2191	0.256	0.4130	NUP37	intronic/3down/nc intronic	none	none	IGF1 – testis; NUP37 - cells - cultured fibroblasts; PARPBP - cells - cultured fibroblasts, adipose – subcutaneous, cells - EBV-transformed lymphocytes; RP11-210L7.3 - testis, liver, pancreas; WASHC3 - esophagus – mucosa, muscle – skeletal, skin - sun exposed, skin - not sun exposed, nerve – tibial, whole blood, cells - cultured fibroblasts, heart - left ventricle, thyroid, esophagus – muscularis…	WASHC3 – artery – tibial, testis, nerve – tibial, thyroid, adipose – subcutaneous, cells - cultured fibroblasts, breast - mammary tissue, muscle – skeletal, colon – transverse, esophagus – muscularis, skin - sun exposed, adipose - visceral (omentum), esophagus – mucosa, lung, adrenal gland, artery – coronary, brain – hypothalamus, artery – aorta, esophagus - gastroesophageal junction, stomach, sk…	none	none
rs7136765	1.0	0.8548	T	C	C	0.2228	0.256	0.4244	WASHC3	intronic/3down/nc intronic	none	none	IGF1 – testis; NUP37 - cells - cultured fibroblasts; PARPBP - cells - cultured fibroblasts, adipose – subcutaneous, cells - EBV-transformed lymphocytes; RP11-210L7.3 - testis, liver, pancreas; WASHC3 - esophagus – mucosa, muscle – skeletal, skin - sun exposed, skin - not sun exposed, nerve – tibial, whole blood, cells - cultured fibroblasts, heart - left ventricle, thyroid, esophagus – muscularis…	WASHC3 – artery – tibial, testis, nerve – tibial, thyroid, adipose – subcutaneous, cells - cultured fibroblasts, breast - mammary tissue, muscle – skeletal, colon – transverse, esophagus – muscularis, skin - sun exposed, adipose - visceral (omentum), esophagus – mucosa, lung, adrenal gland, artery – coronary, brain – hypothalamus, artery – aorta, esophagus - gastroesophageal junction, stomach, sk…	none	none
rs2138156			C	T	T	0.3094	0.380	0.4039	NUP50	intronic/5up/3down/nc intronic	none	none	CTA-217C2.2 – thyroid; CTA-268H5.12 - skin - not sun exposed, adipose – subcutaneous; KIAA0930 - muscle – skeletal, esophagus – muscularis, esophagus - gastroesophageal junction, artery – tibial, colon – sigmoid, artery – aorta, stomach; NUP50 - thyroid, skin - sun exposed, skin - not sun exposed, pancreas, esophagus – mucosa, muscle – skeletal, brain – cortex, brain – hypothalamus, brain - nucle…	NUP50 - cells - cultured fibroblasts, nerve – tibial, whole blood, adipose – subcutaneous, lung, adipose - visceral (omentum), esophagus – muscularis, esophagus – mucosa, skin - not sun exposed	none	none
rs17548707	0.9877	0.893	C	T	T	0.2908	0.340	0.0582	NUP50	intronic/5up/nc intronic	none	none	CTA-217C2.2 - thyroid, spleen, muscle – skeletal; KIAA0930 – muscle-skeletal, esophagus – muscularis, esophagus - gastroesophageal junction, artery – tibial, colon – sigmoid, brain – cerebellum; NUP50 - skin - sun exposed, thyroid, skin - not sun exposed, pancreas, muscle – skeletal, brain – cortex, brain - nucleus accumbens (basal ganglia), artery – tibial, brain - frontal cortex, brain - caudat…	NUP50 - cells - cultured fibroblasts, nerve – tibial, whole blood, adipose – subcutaneous, lung, esophagus – mucosa, adipose - visceral (omentum), skin - not sun exposed	none	none
rs13058199	0.9756	0.8817	T	C	C	0.2933	0.344	0.0605	NUP50-DT	nc intronic	none	none	CTA-217C2.2 - muscle – skeletal, thyroid; KIAA0930 - muscle – skeletal, esophagus – muscularis, esophagus - gastroesophageal junction, artery – tibial, colon – sigmoid; NUP50 - skin - sun exposed, thyroid, skin - not sun exposed, pancreas, muscle – skeletal, brain – cortex, brain - nucleus accumbens (basal ganglia), brain - caudate (basal ganglia), brain - frontal cortex, spleen, esophagus – muco…	NUP50 - cells - cultured fibroblasts, whole blood, nerve – tibial, adipose – subcutaneous, lung, esophagus – mucosa, adipose - visceral (omentum), skin - not sun exposed, esophagus - muscularis	none	none
rs1052234	0.9744	0.8229	G	T	T	0.2797	0.340	0.1551	NUP50	non-coding/3UTR/3down	none	none	N/A	N/A	N/A	N/A
rs1063693	0.9744	0.8229	C	T	T	0.2797	0.340	0.1551	NUP50	non-coding/3UTR/3down	none	none	N/A	N/A	N/A	N/A
rs1058398			A	G	G	0.3985	0.437	0.4939	NUP88; RABEP1	intronic/3down/nc intronic; 3UTR	none	none	AC012146.7 - adipose – subcutaneous, skin - sun exposed, muscle – skeletal, artery – tibial, artery – coronary, lung, pancreas, testis, skin - not sun exposed, esophagus – mucosa; C17orf107 - artery – tibial; C1QBP - testis, cells - cultured fibroblasts, thyroid; CAMTA2 - whole blood; CTC-524C5.2 - cells - cultured fibroblasts, adipose – subcutaneous, testis, artery – tibial, nerve – tibial, brea…	C1QBP - cells - cultured fibroblasts, esophagus – mucosa, muscle – skeletal, lung, cells - EBV-transformed lymphocytes, adipose – subcutaneous, adrenal gland, skin - sun exposed (lower leg), colon – transverse, breast - mammary tissue, thyroid, skin - not sun exposed, spleen, whole blood, stomach, artery – tibial, artery – aorta, vagina; ENO3 - muscle – skeletal; NUP88 - testis, muscle – skeletal…	none	none
rs1058400	1.0	1.0	G	C	C	0.3985	0.424	0.3986	NUP88; RABEP1	intronic/3down/nc intronic; 3UTR	none	none	AC012146.7 - adipose – subcutaneous, skin - sun exposed, muscle – skeletal, artery – tibial, artery – coronary, lung, pancreas, skin - not sun exposed; C17orf107 - testis; C1QBP - testis, cells - cultured fibroblasts, thyroid; CAMTA2 - whole blood; CTC-524C5.2 - cells - cultured fibroblasts, adipose – subcutaneous, testis, artery – tibial, nerve – tibial, breast - mammary tissue, esophagus – musc…	C1QBP - cells - cultured fibroblasts, esophagus – mucosa, muscle – skeletal, lung, cells - EBV-transformed lymphocytes, adipose – subcutaneous, adrenal gland, skin - sun exposed (lower leg), colon – transverse, breast - mammary tissue, thyroid, skin - not sun exposed, spleen, whole blood, stomach, artery – tibial, artery – aorta, vagina; ENO3 - muscle – skeletal; NUP88 - testis, muscle – skeletal…	none	none
rs1058383	1.0	1.0	C	T	T	0.3985	0.424	0.3986	NUP88; RABEP1	intronic/3down/nc intronic; 3down/3UTR	none	none	AC012146.7 - adipose – subcutaneous, skin - sun exposed, muscle – skeletal, artery – tibial, artery – coronary, lung, pancreas, pituitary, skin - not sun exposed; C17orf107 - artery – tibial; C1QBP - testis, cells - cultured fibroblasts, thyroid; CAMTA2 - whole blood; CTC-524C5.2 - cells - cultured fibroblasts, adipose – subcutaneous, testis, artery – tibial, nerve – tibial, breast - mammary tiss…	C1QBP - cells - cultured fibroblasts, esophagus – mucosa, muscle – skeletal, lung, cells - EBV-transformed lymphocytes, adipose – subcutaneous, adrenal gland, skin - sun exposed (lower leg), colon – transverse, breast - mammary tissue, thyroid, skin - not sun exposed, spleen, whole blood, stomach, artery – tibial, artery – aorta, vagina; ENO3 - muscle – skeletal; NUP88 - testis, muscle – skeletal…	none	none
rs1806219	1.0	0.9948	A	G	G	0.3973	0.424	0.3979	NUP88; RABEP1	intronic/3down/nc intronic; 3down/3UTR	none	none	AC012146.7 - adipose – subcutaneous, skin - sun exposed, muscle – skeletal, artery – tibial, artery – coronary, lung, pancreas, pituitary, skin - not sun exposed; C17orf107 - artery – tibial; C1QBP - testis, cells - cultured fibroblasts, thyroid; CAMTA2 - whole blood; CTC-524C5.2 - cells - cultured fibroblasts, adipose – subcutaneous, testis, artery – tibial, nerve – tibial, breast - mammary tiss…	C1QBP - cells - cultured fibroblasts, esophagus – mucosa, muscle – skeletal, lung, cells - EBV-transformed lymphocytes, adipose – subcutaneous, adrenal gland, skin - sun exposed (lower leg), colon – transverse, breast - mammary tissue, thyroid, skin - not sun exposed, spleen, whole blood, stomach, artery – tibial, artery – aorta, vagina; ENO3 - muscle – skeletal; NUP88 - testis, muscle – skeletal…	none	none
rs1058381	1.0	0.9948	G	A	A	0.3973	0.424	0.3976	NUP88; RABEP1	intronic/3down/nc intronic; 3down/3UTR	none	none	AC012146.7 - adipose – subcutaneous, skin - sun exposed, muscle – skeletal, artery – tibial, artery – coronary, lung, pancreas, pituitary, skin - not sun exposed; C17orf107 - artery – tibial; C1QBP - testis, cells - cultured fibroblasts, thyroid; CAMTA2 - whole blood; CTC-524C5.2 - cells - cultured fibroblasts, adipose – subcutaneous, testis, artery – tibial, nerve – tibial, breast - mammary tiss…	C1QBP - cells - cultured fibroblasts, esophagus – mucosa, muscle – skeletal, lung, cells - EBV-transformed lymphocytes, adipose – subcutaneous, adrenal gland, skin - sun exposed (lower leg), colon – transverse, breast - mammary tissue, thyroid, skin - not sun exposed, spleen, whole blood, stomach, artery – tibial, artery – aorta, vagina; ENO3 - muscle – skeletal; NUP88 - testis, muscle – skeletal…	none	none
rs1806222	1.0	0.9897	C	T	T	0.401	0.424	0.3979	NUP88	intronic/3down/5up/nc intronic	none	none	AC012146.7 - adipose – subcutaneous, skin - sun exposed, muscle – skeletal, artery – tibial, artery – coronary, lung, pancreas, skin - not sun exposed; C17orf107 - artery – tibial; C1QBP - testis, cells - cultured fibroblasts, thyroid; CAMTA2 - whole blood; CTC-524C5.2 - cells - cultured fibroblasts, adipose – subcutaneous, testis, artery – tibial, nerve – tibial, breast - mammary tissue, esophag…	C1QBP - cells - cultured fibroblasts, esophagus – mucosa, muscle – skeletal, lung, cells - EBV-transformed lymphocytes, adipose – subcutaneous, adrenal gland, skin - sun exposed (lower leg), colon – transverse, breast - mammary tissue, thyroid, skin - not sun exposed, spleen, whole blood, stomach, artery – tibial, artery – aorta, vagina; ENO3 - muscle – skeletal; NUP88 - testis, muscle – skeletal…	none	none
rs1071705	1.0	0.9897	T	C	C	0.401	0.424	0.3994	NUP88	coding non syn/3UTR/3down/5up/non-coding	none	none	AC012146.7 - adipose – subcutaneous, skin - sun exposed, muscle – skeletal, artery – tibial, artery – coronary, lung, pancreas, skin - not sun exposed, esophagus – mucosa; C17orf107 - artery – tibial; C1QBP - testis, cells - cultured fibroblasts, thyroid; CAMTA2 - whole blood; CTC-524C5.2 - cells - cultured fibroblasts, adipose – subcutaneous, testis, artery – tibial, nerve – tibial, breast - mam…	C1QBP - cells - cultured fibroblasts, esophagus – mucosa, muscle – skeletal, lung, cells - EBV-transformed lymphocytes, adipose – subcutaneous, adrenal gland, skin - sun exposed (lower leg), colon – transverse, breast - mammary tissue, thyroid, skin - not sun exposed, spleen, whole blood, stomach, artery – tibial, artery – aorta, vagina; ENO3 - muscle – skeletal; NUP88 - testis, muscle – skeletal…	none	none
rs739766	1.0	0.9897	G	A	A	0.401	0.424	0.3979	NUP88	intronic/3down/5up/nc intronic	none	none	AC012146.7 - adipose – subcutaneous, skin - sun exposed, muscle – skeletal, artery – tibial, artery – coronary, lung, pancreas, skin - not sun exposed, esophagus – mucosa; C17orf107 - artery – tibial; C1QBP - testis, cells - cultured fibroblasts, thyroid; CAMTA2 - whole blood; CTC-524C5.2 - cells - cultured fibroblasts, adipose – subcutaneous, testis, artery – tibial, nerve – tibial, breast - mam…	C1QBP - cells - cultured fibroblasts, esophagus – mucosa, muscle – skeletal, lung, cells - EBV-transformed lymphocytes, adipose – subcutaneous, adrenal gland, skin - sun exposed (lower leg), colon – transverse, breast - mammary tissue, thyroid, skin - not sun exposed, spleen, whole blood, stomach, artery – tibial, artery – aorta, vagina; ENO3 - muscle – skeletal; NUP88 - testis, muscle – skeletal…	none	none
rs739767	1.0	0.9897	A	C	C	0.401	0.424	0.3979	NUP88	intronic/3down/5up/nc intronic	none	none	AC012146.7 - adipose – subcutaneous, skin - sun exposed, muscle – skeletal, artery – tibial, artery – coronary, lung, pancreas, skin - not sun exposed, esophagus – mucosa; C17orf107 - artery – tibial; C1QBP - testis, cells - cultured fibroblasts, thyroid; CAMTA2 - whole blood; CTC-524C5.2 - cells - cultured fibroblasts, adipose – subcutaneous, testis, artery – tibial, nerve – tibial, breast - mam…	C1QBP - cells - cultured fibroblasts, esophagus – mucosa, muscle – skeletal, lung, cells - EBV-transformed lymphocytes, adipose – subcutaneous, adrenal gland, skin - sun exposed (lower leg), colon – transverse, breast - mammary tissue, thyroid, skin - not sun exposed, spleen, whole blood, stomach, artery – tibial, artery – aorta, vagina; ENO3 - muscle – skeletal; NUP88 - testis, muscle – skeletal…	none	none
rs739768	1.0	0.9897	G	A	A	0.401	0.424	0.3979	NUP88	intronic/3down/5up/nc intronic	none	none	AC012146.7 - adipose – subcutaneous, skin - sun exposed, muscle – skeletal, artery – tibial, artery – coronary, lung, pancreas, skin - not sun exposed, esophagus – mucosa; C17orf107 - artery – tibial; C1QBP - testis, cells - cultured fibroblasts, thyroid; CAMTA2 - whole blood; CTC-524C5.2 - cells - cultured fibroblasts, adipose – subcutaneous, testis, artery – tibial, nerve – tibial, breast - mam…	C1QBP - cells - cultured fibroblasts, esophagus – mucosa, muscle – skeletal, lung, cells - EBV-transformed lymphocytes, adipose – subcutaneous, adrenal gland, skin - sun exposed (lower leg), colon – transverse, breast - mammary tissue, thyroid, skin - not sun exposed, spleen, whole blood, stomach, artery – tibial, artery – aorta, vagina; ENO3 - muscle – skeletal; NUP88 - testis, muscle – skeletal…	none	none
rs748486	1.0	0.9897	C	A	A	0.401	0.424	0.3986	NUP88	intronic/3down/5up/nc intronic/non-coding	none	none	AC012146.7 - adipose – subcutaneous, skin - sun exposed, muscle – skeletal, artery – tibial, artery – coronary, lung, pancreas, skin - not sun exposed, esophagus – mucosa; C17orf107 - artery – tibial; C1QBP - testis, cells - cultured fibroblasts, thyroid; CAMTA2 - whole blood; CTC-524C5.2 - cells - cultured fibroblasts, adipose – subcutaneous, testis, artery – tibial, nerve – tibial, breast - mam…	C1QBP - cells - cultured fibroblasts, esophagus – mucosa, muscle – skeletal, lung, cells - EBV-transformed lymphocytes, adipose – subcutaneous, adrenal gland, skin - sun exposed (lower leg), colon – transverse, breast - mammary tissue, thyroid, skin - not sun exposed, spleen, whole blood, stomach, artery – tibial, artery – aorta, vagina; ENO3 - muscle – skeletal; NUP88 - testis, muscle – skeletal…	none	none
rs2003466	1.0	0.9897	T	A	A	0.401	0.437	0.4939	NUP88	intronic/3down/5up/nc intronic/non-coding	none	none	AC012146.7 - adipose – subcutaneous, skin - sun exposed, muscle – skeletal, artery – tibial, artery – coronary, lung, testis, skin - not sun exposed, esophagus – mucosa; C17orf107 - artery – tibial; C1QBP - testis, cells - cultured fibroblasts, thyroid; CAMTA2 - whole blood; CTC-524C5.2 - cells - cultured fibroblasts, adipose – subcutaneous, testis, artery – tibial, nerve – tibial, breast - mamma…	C1QBP - cells - cultured fibroblasts, esophagus – mucosa, muscle – skeletal, lung, cells - EBV-transformed lymphocytes, adipose – subcutaneous, adrenal gland, skin - sun exposed (lower leg), colon – transverse, breast - mammary tissue, thyroid, skin - not sun exposed, spleen, whole blood, stomach, artery – tibial, artery – aorta, vagina; ENO3 - muscle – skeletal; NUP88 - testis, muscle – skeletal…	none	none
rs2005707	1.0	0.9897	T	C	C	0.401	0.424	0.3986	NUP88	intronic/3down/5up/nc intronic/non-coding	none	none	AC012146.7 - adipose – subcutaneous, skin - sun exposed, muscle – skeletal, artery – tibial, artery – coronary, lung, pancreas, testis, skin - not sun exposed; C17orf107 - artery – tibial; C1QBP - testis, cells - cultured fibroblasts, thyroid; CAMTA2 - whole blood; CTC-524C5.2 - cells - cultured fibroblasts, adipose – subcutaneous, testis, artery – tibial, nerve – tibial, breast - mammary tissue,…	C1QBP - cells - cultured fibroblasts, esophagus – mucosa, muscle – skeletal, lung, cells - EBV-transformed lymphocytes, adipose – subcutaneous, adrenal gland, skin - sun exposed (lower leg), colon – transverse, breast - mammary tissue, thyroid, skin - not sun exposed, spleen, whole blood, stomach, artery – tibial, artery – aorta, vagina; ENO3 - muscle – skeletal; NUP88 - testis, muscle – skeletal…	none	none
rs2309371	1.0	0.9897	T	C	C	0.401	0.424	0.3986	NUP88	intronic/3down/5up/nc intronic			AC012146.7 - adipose – subcutaneous, skin - sun exposed, muscle – skeletal, artery – tibial, artery – coronary, lung, pancreas, skin - not sun exposed, esophagus – mucosa; C17orf107 - artery – tibial; C1QBP - testis, cells - cultured fibroblasts, thyroid; CAMTA2 - whole blood; CTC-524C5.2 - cells - cultured fibroblasts, adipose – subcutaneous, testis, artery – tibial, nerve – tibial, breast - mam…	C1QBP - cells - cultured fibroblasts, esophagus – mucosa, muscle – skeletal, lung, cells - EBV-transformed lymphocytes, adipose – subcutaneous, adrenal gland, skin - sun exposed (lower leg), colon – transverse, breast - mammary tissue, thyroid, skin - not sun exposed, spleen, whole blood, stomach, artery – tibial, artery – aorta, vagina; ENO3 - muscle – skeletal; NUP88 - testis, muscle – skeletal…	none	none
rs2003418	1.0	0.9897	G	A	A	0.401	0.437	0.4932	NUP88	intronic/5up/nc intronic/non-coding	none	none	AC012146.7 - adipose – subcutaneous, skin - sun exposed, muscle – skeletal, artery – tibial, artery – coronary, lung, testis, skin - not sun exposed, esophagus – mucosa; C17orf107 - artery – tibial; C1QBP - testis, cells - cultured fibroblasts, thyroid; CAMTA2 - whole blood; CTC-524C5.2 - cells - cultured fibroblasts, adipose – subcutaneous, testis, artery – tibial, nerve – tibial, breast - mamma…	C1QBP - cells - cultured fibroblasts, esophagus – mucosa, muscle – skeletal, lung, cells - EBV-transformed lymphocytes, adipose – subcutaneous, adrenal gland, skin - sun exposed (lower leg), colon – transverse, breast - mammary tissue, thyroid, skin - not sun exposed, spleen, whole blood, stomach, artery – tibial, artery – aorta, vagina; ENO3 - muscle – skeletal; NUP88 - testis, muscle – skeletal…	none	none
rs12602827	1.0	0.9897	T	C	C	0.401	0.424	0.3986	NUP88	intronic/5up/nc intronic/non-coding	none	none	AC012146.7 - adipose – subcutaneous, skin - sun exposed, muscle – skeletal, artery – tibial, artery – coronary, lung, pancreas, skin - not sun exposed, esophagus – mucosa; C17orf107 - artery – tibial; C1QBP - testis, cells - cultured fibroblasts, thyroid; CAMTA2 - whole blood; CTC-524C5.2 - cells - cultured fibroblasts, adipose – subcutaneous, testis, artery – tibial, nerve – tibial, breast - mam…	C1QBP - cells - cultured fibroblasts, esophagus – mucosa, muscle – skeletal, lung, cells - EBV-transformed lymphocytes, adipose – subcutaneous, adrenal gland, skin - sun exposed (lower leg), colon – transverse, breast - mammary tissue, thyroid, skin - not sun exposed, spleen, whole blood, stomach, artery – tibial, artery – aorta, vagina; ENO3 - muscle – skeletal; NUP88 - testis, muscle – skeletal…	none	none
rs3026115	1.0	0.9897	C	T	T	0.401	0.438	0.4924	NUP88; RABEP1	intronic/nc intronic; intronic/3down	none	none	AC012146.7 - adipose – subcutaneous, skin - sun exposed, muscle – skeletal, artery – tibial, artery – coronary, lung, testis, skin - not sun exposed; C17orf107 - artery – tibial; C1QBP - testis, cells - cultured fibroblasts, thyroid; CAMTA2 - whole blood; CTC-524C5.2 - cells - cultured fibroblasts, adipose – subcutaneous, testis, artery – tibial, nerve – tibial, breast - mammary tissue, esophagus…	C1QBP - cells - cultured fibroblasts, esophagus – mucosa, muscle – skeletal, lung, cells - EBV-transformed lymphocytes, adipose – subcutaneous, adrenal gland, skin - sun exposed (lower leg), colon – transverse, breast - mammary tissue, thyroid, skin - not sun exposed, spleen, whole blood, stomach, artery – tibial, artery – aorta, vagina; ENO3 - muscle – skeletal; NUP88 - testis, muscle – skeletal…	none	none
rs886361	1.0	0.9897	C	T	T	0.401	0.424	0.3971	NUP88	intronic/3down/5up/nc intronic	none	none	AC012146.7 - adipose – subcutaneous, skin - sun exposed, muscle – skeletal, artery – tibial, artery – coronary, lung, pancreas, skin - not sun exposed, esophagus – mucosa; C17orf107 - artery – tibial; C1QBP - testis, cells - cultured fibroblasts, thyroid; CAMTA2 - whole blood; CTC-524C5.2 - cells - cultured fibroblasts, adipose – subcutaneous, testis, artery – tibial, nerve – tibial, breast - mam…	C1QBP - cells - cultured fibroblasts, esophagus – mucosa, muscle – skeletal, lung, cells - EBV-transformed lymphocytes, adipose – subcutaneous, adrenal gland, skin - sun exposed (lower leg), colon – transverse, breast - mammary tissue, thyroid, skin - not sun exposed, spleen, whole blood, stomach, artery – tibial, artery – aorta, vagina; ENO3 - muscle – skeletal; NUP88 - testis, muscle – skeletal…	none	none
rs1065482	1.0	0.9897	T	C	C	0.401	0.425	0.3964	NUP88; RABEP1	intronic/nc intronic; coding syn/nonsyn	none	none	AC012146.7 - adipose – subcutaneous, skin - sun exposed, muscle – skeletal, artery – tibial, artery – coronary, lung, pancreas, skin - not sun exposed, esophagus – mucosa; C17orf107 - artery – tibial; C1QBP - testis, cells - cultured fibroblasts, thyroid; CAMTA2 - whole blood; CTC-524C5.2 - cells - cultured fibroblasts, adipose – subcutaneous, testis, artery – tibial, nerve – tibial, breast - mam…	C1QBP - cells - cultured fibroblasts, esophagus – mucosa, muscle – skeletal, lung, cells - EBV-transformed lymphocytes, adipose – subcutaneous, adrenal gland, skin - sun exposed (lower leg), colon – transverse, breast - mammary tissue, thyroid, skin - not sun exposed, spleen, whole blood, stomach, artery – tibial, artery – aorta, vagina; ENO3 - muscle – skeletal; NUP88 - testis, muscle – skeletal…	none	none
rs1143206	1.0	0.9897	A	G	G	0.401	0.425	0.3964	NUP88; RABEP1	intronic/nc intronic; coding syn	none	none	AC012146.7 - adipose – subcutaneous, skin - sun exposed, muscle – skeletal, artery – tibial, artery – coronary, lung, pancreas, skin - not sun exposed, esophagus – mucosa; C17orf107 - artery – tibial; C1QBP - testis, cells - cultured fibroblasts, thyroid; CAMTA2 - whole blood; CTC-524C5.2 - cells - cultured fibroblasts, adipose – subcutaneous, testis, artery – tibial, nerve – tibial, breast - mam…	C1QBP - cells - cultured fibroblasts, esophagus – mucosa, muscle – skeletal, lung, cells - EBV-transformed lymphocytes, adipose – subcutaneous, adrenal gland, skin - sun exposed (lower leg), colon – transverse, breast - mammary tissue, thyroid, skin - not sun exposed, spleen, whole blood, stomach, artery – tibial, artery – aorta, vagina; ENO3 - muscle – skeletal; NUP88 - testis, muscle – skeletal…	none	none
rs3026109	1.0	0.9897	T	C	C	0.401	0.427	0.3964	NUP88; RABEP1	intronic/nc intronic; intronic	none	none	AC012146.7 - adipose – subcutaneous, skin - sun exposed, muscle – skeletal, artery – tibial, artery – coronary, lung, pancreas, skin - not sun exposed, esophagus – mucosa; C17orf107 - artery – tibial; C1QBP - testis, cells - cultured fibroblasts, thyroid; CAMTA2 - whole blood; CTC-524C5.2 - cells - cultured fibroblasts, adipose – subcutaneous, testis, artery – tibial, nerve – tibial, breast - mam…	C1QBP - cells - cultured fibroblasts, esophagus – mucosa, muscle – skeletal, lung, cells - EBV-transformed lymphocytes, adipose – subcutaneous, adrenal gland, skin - sun exposed (lower leg), colon – transverse, breast - mammary tissue, thyroid, skin - not sun exposed, spleen, whole blood, stomach, artery – tibial, artery – aorta, vagina; ENO3 - muscle – skeletal; NUP88 - testis, muscle – skeletal…	none	none
rs57284430	1.0	0.9897	A	C	C	0.401	0.424	0.3971	NUP88	intronic/3down/5up/nc intronic	none	none	AC012146.7 - adipose – subcutaneous, skin - sun exposed, muscle – skeletal, artery – tibial, artery – coronary, lung, pancreas, skin - not sun exposed; C1QBP - testis, cells - cultured fibroblasts, thyroid; CAMTA2 - whole blood; CTC-524C5.2 - cells - cultured fibroblasts, adipose – subcutaneous, testis, artery – tibial, nerve – tibial, breast - mammary tissue, esophagus – muscularis, artery – aor…	C1QBP - cells - cultured fibroblasts, esophagus – mucosa, muscle – skeletal, lung, cells - EBV-transformed lymphocytes, adipose – subcutaneous, adrenal gland, skin - sun exposed (lower leg), colon – transverse, breast - mammary tissue, thyroid, skin - not sun exposed, spleen, whole blood, stomach, artery – tibial, artery – aorta, vagina; ENO3 - muscle – skeletal; NUP88 - testis, muscle – skeletal…	none	none
rs60379759	1.0	0.9897	T	C	C	0.401	0.424	0.3979	NUP88	intronic/3down/5up/nc intronic	none	none	AC012146.7 - adipose – subcutaneous, skin - sun exposed, muscle – skeletal, artery – tibial, artery – coronary, lung, pancreas, skin - not sun exposed, esophagus – mucosa; C17orf107 - artery – tibial; C1QBP - testis, cells - cultured fibroblasts, thyroid; CAMTA2 - whole blood; CTC-524C5.2 - cells - cultured fibroblasts, adipose – subcutaneous, testis, artery – tibial, nerve – tibial, breast - mam…	C1QBP - cells - cultured fibroblasts, esophagus – mucosa, muscle – skeletal, lung, cells - EBV-transformed lymphocytes, adipose – subcutaneous, adrenal gland, skin - sun exposed (lower leg), colon – transverse, breast - mammary tissue, thyroid, skin - not sun exposed, spleen, whole blood, stomach, artery – tibial, artery – aorta, vagina; ENO3 - muscle – skeletal; NUP88 - testis, muscle – skeletal…	none	none
rs3026125	1.0	0.9897	T	G	G	0.401	0.424	0.3971	NUP88	intronic/3down/5up/nc intronic	none	none	AC012146.7 - adipose – subcutaneous, skin - sun exposed, muscle – skeletal, artery – tibial, artery – coronary, lung, pancreas, skin - not sun exposed, esophagus – mucosa; C17orf107 - artery – tibial; C1QBP - testis, cells - cultured fibroblasts, thyroid; CAMTA2 - whole blood; CTC-524C5.2 - cells - cultured fibroblasts, adipose – subcutaneous, testis, artery – tibial, nerve – tibial, breast - mam…	C1QBP - cells - cultured fibroblasts, esophagus – mucosa, muscle – skeletal, lung, cells - EBV-transformed lymphocytes, adipose – subcutaneous, adrenal gland, skin - sun exposed (lower leg), colon – transverse, breast - mammary tissue, thyroid, skin - not sun exposed, spleen, whole blood, stomach, artery – tibial, artery – aorta, vagina; ENO3 - muscle – skeletal; NUP88 - testis, muscle – skeletal…	none	none
rs11868032	1.0	0.9897	A	T	T	0.401	0.439	0.4932	NUP88; RABEP1	intronic/nc intronic; intronic/3down	none	none	AC012146.7 - adipose – subcutaneous, skin - sun exposed, muscle – skeletal, artery – tibial, artery – coronary, lung, pancreas, skin - not sun exposed, esophagus – mucosa; C17orf107 - artery – tibial; C1QBP - testis, cells - cultured fibroblasts, thyroid; CAMTA2 - whole blood; CTC-524C5.2 - cells - cultured fibroblasts, adipose – subcutaneous, testis, artery – tibial, nerve – tibial, breast - mam…	C1QBP - cells - cultured fibroblasts, esophagus – mucosa, muscle – skeletal, lung, cells - EBV-transformed lymphocytes, adipose – subcutaneous, adrenal gland, skin - sun exposed (lower leg), colon – transverse, breast - mammary tissue, thyroid, skin - not sun exposed, spleen, whole blood, stomach, artery – tibial, artery – aorta, vagina,small intestine-terminal illeum ; ENO3 - muscle – skeletal; …	none	none
rs3026128	1.0	0.9897	T	C	C	0.401	0.424	0.3971	NUP88	intronic/3down/5up/nc intronic	none	none	AC012146.7 - adipose – subcutaneous, skin - sun exposed, muscle – skeletal, artery – tibial, artery – coronary, lung, pancreas, skin - not sun exposed, esophagus – mucosa; C17orf107 - artery – tibial; C1QBP - testis, cells - cultured fibroblasts, thyroid; CAMTA2 - whole blood; CTC-524C5.2 - cells - cultured fibroblasts, adipose – subcutaneous, testis, artery – tibial, nerve – tibial, breast - mam…	C1QBP - cells - cultured fibroblasts, esophagus – mucosa, muscle – skeletal, lung, cells - EBV-transformed lymphocytes, adipose – subcutaneous, adrenal gland, skin - sun exposed (lower leg), colon – transverse, breast - mammary tissue, thyroid, skin - not sun exposed, spleen, whole blood, stomach, artery – tibial, artery – aorta, vagina; ENO3 - muscle – skeletal; NUP88 - testis, muscle – skeletal…	none	none
rs56889542	1.0	0.9897	T	G	G	0.401	0.424	0.3971	NUP88	intronic/3down/5up/nc intronic	none	none	AC012146.7 - adipose – subcutaneous, skin - sun exposed, muscle – skeletal, artery – tibial, artery – coronary, lung, pancreas, skin - not sun exposed, esophagus – mucosa; C17orf107 - artery – tibial; C1QBP - testis, cells - cultured fibroblasts, thyroid; CAMTA2 - whole blood; CTC-524C5.2 - cells - cultured fibroblasts, adipose – subcutaneous, testis, artery – tibial, nerve – tibial, breast - mam…	C1QBP - cells - cultured fibroblasts, esophagus – mucosa, muscle – skeletal, lung, cells - EBV-transformed lymphocytes, adipose – subcutaneous, adrenal gland, skin - sun exposed (lower leg), colon – transverse, breast - mammary tissue, thyroid, skin - not sun exposed, spleen, whole blood, stomach, artery – tibial, artery – aorta, vagina; ENO3 - muscle – skeletal; NUP88 - testis, muscle – skeletal…	none	none
rs60793272	1.0	0.9897	G	A	A	0.401	0.424	0.3971	NUP88	intronic/3down/5up/nc intronic	none	none	AC012146.7 - adipose – subcutaneous, skin - sun exposed, muscle – skeletal, artery – tibial, artery – coronary, lung, pancreas, skin - not sun exposed, esophagus – mucosa; C17orf107 - artery – tibial; C1QBP - testis, cells - cultured fibroblasts, thyroid; CAMTA2 - whole blood; CTC-524C5.2 - cells - cultured fibroblasts, adipose – subcutaneous, testis, artery – tibial, nerve – tibial, breast - mam…	C1QBP - cells - cultured fibroblasts, esophagus – mucosa, muscle – skeletal, lung, cells - EBV-transformed lymphocytes, adipose – subcutaneous, adrenal gland, skin - sun exposed (lower leg), colon – transverse, breast - mammary tissue, thyroid, skin - not sun exposed, spleen, whole blood, stomach, artery – tibial, artery – aorta, vagina; ENO3 - muscle – skeletal; NUP88 - testis, muscle – skeletal…	none	none
rs8081481	1.0	0.9897	C	T	T	0.401	0.427	0.3956	NUP88; RABEP1	intronic/nc intronic; intronic/3down	none	none	AC012146.7 - adipose – subcutaneous, skin - sun exposed, muscle – skeletal, artery – tibial, artery – coronary, lung, pancreas, skin - not sun exposed, esophagus – mucosa; C17orf107 - artery – tibial; C1QBP - testis, cells - cultured fibroblasts, thyroid; CAMTA2 - whole blood; CTC-524C5.2 - cells - cultured fibroblasts, adipose – subcutaneous, testis, artery – tibial, nerve – tibial, breast - mam…	C1QBP - cells - cultured fibroblasts, esophagus – mucosa, muscle – skeletal, lung, cells - EBV-transformed lymphocytes, adipose – subcutaneous, adrenal gland, skin - sun exposed (lower leg), colon – transverse, breast - mammary tissue, thyroid, skin - not sun exposed, spleen, whole blood, stomach, artery – tibial, artery – aorta, vagina; ENO3 - muscle – skeletal; NUP88 - testis, muscle – skeletal…	none	none
[truncated: 253 more rows]

## Sheet: Supp. Table 5
Table S5. Results of the EPF-association analysis for all the analyzed single nucleotide variants (SNVs).
SNV	CHR	Position	A1	TEST	NMISS	OR	L95	U95	p
rs1015099	1	31500659	A	ADD	415	0.938	0.6634	1326	0.7173
rs1015099	1	31500659	A	REC	415	0.8277	0.3062	2238	0.7094
[truncated: 2,037 more rows]

## Sheet: Supp. Table 6
Table S6. Results of the RNA expression analysis in CD4+ T cells from EPF patients compared to controls from the endemic region.
[truncated: 172 more rows]
